# Supplementary material for: Evaluating the Performance of State-of-the-Art Artificial Intelligence Chatbots Based on the WHO Global Guidelines for the Prevention of Surgical Site Infection: Cross-Sectional Study
Source: J Med Internet Res. 2025 Jul 31;27:e75567. doi: 10.2196/75567 (PMC12313333; doi:10.2196/75567)
Supplement: Multimedia Appendix 1 [file jmir-v27-e75567-s001.xlsx]

## Sheet: Sheet1
ID	Section	WHO Recommendation	WHO Rationale	CDC concordance	CDC Recommendation	APSIC concordance	APSIC Recommendation	NICE concordance	NICE Recommendation	Inclusion/Exclusion	Remark for exclusion
1	Preoperative bathing	It is good clinical practice for patients to bathe or shower prior to surgery. The panel suggests that either a plain or antimicrobial soap may be used for this purpose. (Conditional recommendation, moderate quality of evidence)	The GDG considers it good clinical practice to bathe or shower before surgery to ensure that the skin is as clean as possible and to reduce the bacterial load, especially at the site of incision. Moderate quality evidence shows that preoperative bathing with antimicrobial soap containing CHG has neither benefit nor harm compared to plain soap in reducing the SSI rate. As no study was available us…	2	Advise patients to shower or bathe (full body) with soap (antimicrobial or nonantimicrobial) or an antiseptic agentonat least the night before the operative day.	1	It is necessary for patients who will undergo surgery to have at least 1 preoperative bath with soap (antimicrobial or non-antimicrobial).	2	Advise patients to shower or have a bath (or help patients to shower, bath or bed bath) using soap, either the day before, or on the day of, surgery.	Inclusion
2	Preoperative bathing	The panel decided not to formulate a recommendation on the use of chlorhexidine gluconate (CHG)-impregnated cloths for the purpose of reducing SSI due to the limited and very low quality evidence.	Evaluation of the evidence from 3 observational studies showed that preoperative bathing with 2% CHG-impregnated cloths may have some benefit in reducing the SSI rate when compared to bathing with CHG soap or no preoperative bathing. However, in 2 of these studies, the comparison group was inadequate as it included patients who did not comply with instructions to use the cloths preoperatively. Th…	1	Randomized controlled trial evidence suggested uncertain trade-offs between the benefits and harms regarding the optimal timing of the preoperative shower or bath, the total number of soap or antiseptic agent applications, or the use of chlorhexidine gluconatewashcloths for the prevention of SSI.	0		0		Inclusion
3	Decolonization with mupirocin ointment with or without chlorhexidine gluconate body wash for the prevention of Staphylococcus aureus infection in nasal carriers undergoing surgery	The panel recommends that patients undergoing cardiothoracic and orthopaedic surgery with known nasal carriage of S. aureus should receive perioperative intranasal applications of mupirocin 2% ointment with or without a combination of CHG body wash. (Strong recommendation, moderate quality of evidence)	Moderate quality evidence shows that the use of mupirocin 2% ointment with or without a combination of CHG body wash in surgical patients with S. aureus nasal carriage has significant benefit when compared to placebo/no treatment in reducing the S. aureus SSI rate, as well as the overall S. aureus HAI rate. The GDG carefully considered this evidence and the additional subgroup analysis conducted …	0		1	Patients undergoing cardiothoracic and orthopedic surgery with known nasal carriage of S. aureus should receive perioperative intranasal application of mupirocin 2% ointment with or without a combination of CHG body wash.	2	Consider nasal mupirocin in combination with a chlorhexidine body wash before procedures in which Staphylococcus aureus is a likely cause of a surgical site infection. This should be locally determined and take into account: -the type of procedure -individual patient risk factors -the increased risk of side effects in preterm infants -the potential impact of infection.	Inclusion
4	Decolonization with mupirocin ointment with or without chlorhexidine gluconate body wash for the prevention of Staphylococcus aureus infection in nasal carriers undergoing surgery	The panel suggests considering to treat also patients with known nasal carriage of S. aureus undergoing other types of surgery with perioperative intranasal applications of mupirocin 2% ointment with or without a combination of CHG body wash. (Conditional recommendation, moderate quality of evidence)	Although the risk and consequences of postoperative S. aureus infection are more relevant in cardiothoracic and orthopaedic surgery, the GDG noted that the data from the meta-analysis and meta-regression show that patients with known S. aureus nasal carriage undergoing other types of surgery might also benefit from perioperative intranasal applications of mupirocin 2% ointment with or without a c…	0		0		2	Consider nasal mupirocin in combination with a chlorhexidine body wash before procedures in which Staphylococcus aureus is a likely cause of a surgical site infection. This should be locally determined and take into account: -the type of procedure -individual patient risk factors -the increased risk of side effects in preterm infants -the potential impact of infection.	Inclusion
5	Screening for extended-spectrum beta-lactamase colonization and the impact on surgical antibiotic prophylaxis	The panel decided not to formulate a recommendation due to the lack of evidence.	The literature search did not identify any relevant studies comparing the tailored modification of SAP for the prevention of SSI in areas with a high prevalence of extended spectrum beta-lactamase (ESBL)-producing Enterobacteriacae (including patients with rectal colonization of ESBL) to no modification of standard antibiotic prophylaxis. Furthermore, no studies comparing routine screening for ES…	0		0		0		Exclusion	No mention.
6	Optimal timing for preoperative surgical antibiotic prophylaxis	The panel recommends the administration of SAP prior to the surgical incision when indicated (depending on the type of operation). (Strong recommendation, low quality of evidence)	Overall low quality evidence shows that the administration of SAP after the incision causes harm with a significant increase of the SSI risk compared with administration of SAP prior to incision. Adequate tissue concentrations of the antibiotic should be present at the time of incision and throughout the procedure for SAP to be effective. This necessitates administration prior to incision. Furthe…	1	Administer preoperative antimicrobial agents only when indicated based on published clinical practice guidelines and timed such that a bactericidal concentration of the agents is established in the serum and tissues when the incision is made.	1	Administration of prophylaxis antimicrobials should only be performed when indicated.	2	Give antibiotic prophylaxis to patients before: -clean surgery involving the placement of a prosthesis or implant -clean-contaminated surgery -contaminated surgery.	Inclusion
7	Optimal timing for preoperative surgical antibiotic prophylaxis	The panel recommends the administration of SAP within 120 minutes before incision, while considering the half-life of the antibiotic. (Strong recommendation, moderate quality of evidence)	A moderate quality of evidence comparing different time intervals prior to incision shows significant harm when SAP is administered before 120 minutes compared to within 120 minutes pre-incision. Given the significant increase of SSI with SAP administration more than 120 minutes before incision, the GDG decided to recommend SAP administration within 120 minutes pre-incision. A further analysis of…	2	Administer preoperative antimicrobial agents only when indicated based on published clinical practice guidelines and timed such that a bactericidal concentration of the agents is established in the serum and tissues when the incision is made.	3	Prophylactic antimicrobials should be administered within 1 h before incision for all antimicrobials except vancomycin and fluoroquinolones where it should be administered within 2 h.	2	Before giving antibiotic prophylaxis, take into account the timing and pharmacokinetics (for example, the serum half-life) and necessary infusion time of the antibiotic. Give a repeat dose of antibiotic prophylaxis when the operation is longer than the half-life of the antibiotic given.	Exclusion	APSIC (3): Prophylactic antimicrobials should be administered within 1 h before incision for all antimicrobials except vancomycin and fluoroquinolones where it should be administered within 2 h.
8	Mechanical bowel preparation and the use of oral antibiotics	The panel suggests that preoperative oral antibiotics combined with mechanical bowel preparation (MBP) should be used to reduce the risk of SSI in adult patients undergoing elective colorectal surgery. (Conditional recommendation, moderate quality evidence)	Overall moderate quality evidence shows that preoperative oral antibiotics combined with MBP reduce the SSI rate compared to MBP alone. Of note, none of the included studies investigated the effect of oral antibiotics alone, that is, without combining their administration with MBP. All studies also applied standard intravenous antibiotic prophylaxis. Furthermore, the available evidence shows that…	0		1	Combination mechanical bowel preparation and oral antibiotic preparation are recommended for all elective colorectal surgery in adults	0		Inclusion
9	Mechanical bowel preparation and the use of oral antibiotics	The panel recommends that MBP alone (without administration of oral antibiotics) should not be used for the purpose of reducing SSI in adult patients undergoing elective colorectal surgery. (Strong recommendation, moderate quality evidence)	A moderate quality of evidence shows that preoperative MBP alone has no benefit in reducing the SSI rate when compared to performing no MBP. Moreover, the meta-analysis indicates that no MBP has a non-significant beneficial effect in reducing the risk of SSI. In addition, the available evidence shows that there is no difference in the occurrence of anastomotic leakage with or without MBP. Therefo…	0		0		2	Do not use mechanical bowel preparation routinely to reduce the risk of surgical site infection.	Inclusion
10	Hair removal	The panel recommends that in patients undergoing any surgical procedure, hair should either not be removed or, if absolutely necessary, it should be removed only with a clipper. Shaving is strongly discouraged at all times, whether preoperatively or in the operating room (OR). (Strong recommendation, moderate quality of evidence)	For the formulation of the recommendation, the GDG considered the meta-analysis comparing clipping and no hair removal vs. shaving to be the most relevant. Moderate quality evidence shows a clear benefit of either no hair removal or clipping when compared to shaving with a significant decrease of the SSI risk. As a result, the GDG unanimously agreed to recommend that hair should either not be rem…	0		2	Hair removal should be avoided unless hair interferes with the operative procedure. If hair removal is necessary, a razor should be avoided and an electric clipper should be used.	2	Do not use hair removal routinely to reduce the risk of surgical site infection. If hair has to be removed, use electric clippers with a single-use head on the day of surgery. Do not use razors for hair removal, because they increase the risk of surgical site infection.	Inclusion
11	Surgical site preparation	The panel recommends alcohol-based antiseptic solutions based on CHG for surgical site skin preparation in patients undergoing surgical procedures. (Strong recommendation, low to moderate quality of evidence)	Moderate quality evidence shows that the use of alcohol-based antiseptic solutions for surgical site skin preparation is more effective compared to aqueous solutions in reducing SSI. A meta-analysis of available studies (low quality of evidence) showed that alcohol-based CHG is beneficial in reducing SSI rates compared to alcohol-based povidone-iodine (PVP-I). As a result, the GDG agreed to recom…	2	Perform intraoperative skin preparation with an alcohol-based antiseptic agent unless contraindicated.	2	Alcohol based skin antiseptic preparations should be used, unless contraindicated.	1	Prepare the skin at the surgical site immediately before incision using an antiseptic preparation. When deciding which antiseptic skin preparation to use, options may include those in table 1.	Inclusion
12	Antimicrobial skin sealants	The panel suggests that antimicrobial sealants should not be used after surgical site skin preparation for the purpose of reducing SSI. (Conditional recommendation, very low quality of evidence)	Overall very low quality evidence from eight RCTs and one quasi-randomized trial shows that the preoperative application of antimicrobial skin sealants, in addition to standard surgical site skin preparation, produces neither benefit nor harm in reducing the SSI rate. The GDG unanimously agreed that there is no advantage in using antimicrobial sealants and suggested not using them. Given the qual…	2	Application of a microbial sealant immediately after intraoperative skin preparation is not necessary for the prevention of SSI.	0		0		Inclusion
13	Surgical hand preparation	The panel recommends that surgical hand preparation be performed either by scrubbing with a suitable antimicrobial soap and water or using a suitable ABHR before donning sterile gloves. (Strong recommendation, moderate quality of evidence)	The GDG noted that surgical hand preparation is vitally important to maintain the lowest possible contamination of the surgical field, especially in the event of sterile glove puncture during the procedure. Appropriate surgical hand preparation is recommended in the WHO guidelines on hand hygiene in health care issued in 2009 and in all other existing national and international guidelines on the …	0		1	Surgical hand preparation is to be performed either by scrubbing with a suitable antiseptic soap and water or a suitable ABHR before donning sterile gown and gloves.	3	The operating team should wash their hands prior to the first operation on the list using an aqueous antiseptic surgical solution, with a single-use brush or pick for the nails, and ensure that hands and nails are visibly clean. Before subsequent operations, hands should be washed using either an alcoholic hand rub or an antiseptic surgical solution. If hands are soiled then they should be washed…	Exclusion	NICE (3): The operating team should wash their hands prior to the first operation on the list using an aqueous antiseptic surgical solution, with a single-use brush or pick for the nails, and ensure that hands and nails are visibly clean.
14	Enhanced nutritional support	The panel suggests considering the administration of oral or enteral multiple nutrient-enhanced nutritional formulas for the purpose of preventing SSI in underweight patients who undergo major surgical operations. (Conditional recommendation, very low quality of evidence)	Multiple nutrient-enhanced nutritional formulas contain any combination of arginine, glutamine, omega-3 fatty acids and nucleotides. After careful appraisal of the included studies, the research team and the GDG decided to perform metaanalysis comparisons including only studies in which the oral and enteral routes were used and excluding those where the parenteral route was used. The main reason …	0		1	Underweight patients undergoing major surgical procedures, especially oncology and cardiovascular operations, may benefit from the administration of oral or enteral multiple nutrient-enhanced nutritional formulas for the purpose of preventing SSI.	0		Inclusion
15	Perioperative discontinuation of immunosuppressive agents	The panel suggests not discontinuing immunosuppressive medication prior to surgery for the purpose of preventing SSI. (Conditional recommendation, very low quality of evidence)	Very low quality evidence shows that the perioperative discontinuation of methotrexate (MTX) might be harmful or have no effect on the risk of SSI compared to its continuation. Furthermore, very low quality evidence from two observational studies showed that the perioperative discontinuation of tumour necrosis factor (TNF) inhibitors (anti-TNF) might have a benefit for the reduction of the SSI ra…	2	Available evidence suggested uncertain trade-offs between the benefits and harms of systemic corticosteroid or other immunosuppressive therapies on the risk of SSI in prosthetic joint arthroplasty. Other organizations have made recommendations based on the existing evidence, and a summary of these recommendations can be found in the Other Guidelines section of the narrative summary for this quest…	0		0		Inclusion
16	Perioperative oxygenation	The panel suggests that adult patients undergoing general anaesthesia with tracheal intubation for surgical procedures should receive an 80% fraction of inspired oxygen (FiO2) intraoperatively and, if feasible, in the immediate postoperative period for 2-6 hours to reduce the risk of SSI. (Conditional recommendation, moderate quality of evidence)	A moderate quality of evidence shows that providing high FiO2 (80%) is beneficial in adult surgical patients under general anaesthesia with tracheal intubation and results in a significant decrease of the risk of SSI compared to 30-35% FiO2. There is low quality of evidence regarding no increased risk of major adverse events such as atelectasis, cardiovascular events, ICU admission, and death dur…	2	Randomized controlled trial evidence suggested uncertain tradeoffs between the benefits and harms regarding the administration of increased fraction of inspired oxygen (FIO2) via endotracheal intubation during only the intraoperative period in patients with normal pulmonary function undergoing general anesthesia for the prevention of SSI.	0		2	Maintain optimal oxygenation during surgery. In particular, give patients sufficient oxygen during major surgery and in the recovery period to ensure that a haemoglobin saturation of more than 95% is maintained.	Inclusion
17	Maintaining normal body temperature (normothermia)	The panel suggests the use of warming devices in the operating room and during the surgical procedure for patient body warming with the purpose of reducing SSI. (Conditional recommendation, moderate quality of evidence)	Overall moderate quality evidence from two RCTs shows that the maintenance of normothermia has a significant benefit in reducing the risk of SSI when compared to non-warming standard care. The GDG unanimously agreed that warming devices should be used to avoid patient hypothermia in the operating room and during the surgical procedure in order to reduce the risk of SSI and, more importantly, othe…	2	Maintain perioperative normothermia; The search did not identify randomized controlled trials that evaluated strategies to achieve and maintain normothermia, the lower limit of normothermia, or the optimal timing and duration of normothermia for the prevention of SSI.	1	Maintain perioperative normothermia by using active warming devices	2	Maintain patient temperature in line with NICE's guideline on hypothermia: prevention and management in adults having surgery.	Inclusion
18	Use of protocols for intensive perioperative blood glucose control	The panel suggests the use of protocols for intensive perioperative blood glucose control for both diabetic and non-diabetic adult patients undergoing surgical procedures to reduce the risk of SSI. (Conditional recommendation, low quality of evidence)	Overall low quality evidence shows that a protocol with more strict blood glucose target levels has a significant benefit in reducing SSI rates when compared to a conventional protocol. There was evidence that the effect was smaller in studies that used intensive blood glucose controls intraoperatively only compared to studies that used an intensive protocol postoperatively or both intra- and pos…	2	Implement perioperative glycemic control and use blood glucose target levels less than 200 mg/dL in patients with and with out diabetes.	0		3	Do not give insulin routinely to patients who do not have diabetes to optimise blood glucose postoperatively as a means of reducing the risk of surgical site infection.	Exclusion	NICE (3): Do not give insulin routinely to patients who do not have diabetes to optimise blood glucose postoperatively as a means of reducing the risk of surgical site infection.
19	Maintenance of adequate circulating volume control/normovolemia	The panel suggests the use of goal-directed fluid therapy (GDFT) intraoperatively to reduce the risk of SSI. (Conditional recommendation, low quality of evidence)	Overall low quality evidence shows that intraoperative GDFT has significant benefit in reducing the SSI rate compared to standard fluid management. This effect is shown also for GDFT in the postoperative period. Considering that both fluid overload and hypovolemia are likely to affect other clinical outcomes, the GDG agreed to emphasize that specific fluid management strategies, such as GDFT or r…	0		1	Hemodynamic goal-directed therapy is recommended to reduce surgical site infection.	2	Maintain adequate perfusion during surgery.	Inclusion
20	Drapes and gowns	The panel suggests that either sterile, disposable, non-woven or sterile, reusable woven drapes and surgical gowns can be used during surgical operations for the purpose of preventing SSI. (Conditional recommendation, moderate to very low quality of evidence)	It is good clinical practice to use sterile drapes and gowns for surgery. To determine what type of surgical drapes and gowns are the most effective for the purpose of preventing SSI, the GDG decided to focus on disposable non-woven and reusable woven drapes, including plastic adhesive incise drapes with or without antimicrobial properties. Non-woven and woven drapes and gowns with antimicrobial …	0		0		2	The operating team should wear sterile gowns in the operating theatre during the operation.	Inclusion
21	Drapes and gowns	The panel suggests not to use plastic adhesive incise drapes with or without antimicrobial properties for the purpose of preventing SSI. (Conditional recommendation, low to very low quality of evidence)	Evidence available from one RCT, one quasi-RCT and 2 observational studies (overall very low quality for both RCTs and observational) shows that the use of adhesive iodophor-impregnated incise drapes has neither benefit nor harm when compared to no adhesive incise drapes in reducing the SSI rate. Available evidence from 2 RCTs (overall low quality) shows that the use of plastic, adhesive, nonimpr…	2	The use of plastic adhesive drapes with or without antimicrobial properties is not necessary for the prevention of SSI.	2	When using adhesive incise drapes, do not use noniodophor-impregnated drapes for surgery as they may increase the risk of surgical site infection.	2	Do not use non-iodophor-impregnated incise drapes routinely for surgery as they may increase the risk of surgical site infection. If an incise drape is required, use an iodophor-impregnated drape unless the patient has an iodine allergy.	Inclusion
22	Wound protector devices	The panel suggests considering the use of wound protector (WP) devices in clean-contaminated, contaminated and dirty abdominal surgical procedures for the purpose of reducing the rate of SSI. (Conditional recommendation, very low quality of evidence)	Overall very low quality evidence shows that a single- or double-ring WP device has benefit in reducing the rate of SSI compared with regular wound protection. Meta-regression analysis showed no strong evidence for a difference in the effect between single- and double-ring WPs. There was also no evidence that the effect differed between clean-contaminated or contaminated or dirty surgery and othe…	0		2	Careful evaluation of wound protectors needs to be done before introducing the use of wound protectors as a routine measure to reduce SSI.	0		Inclusion
23	Incisional wound irrigation	The panel considers that there is insufficient evidence to recommend for or against saline irrigation of incisional wounds before closure for the purpose of preventing SSI. (Conditional recommendations/low quality of evidence)	RCTs comparing wound irrigation vs. no wound irrigation or wound irrigation using different solutions with SSI as an outcome were evaluated. Evidence was available on intraperitoneal, incisional wound and mediastinal irrigation in patients undergoing various surgical procedures. Considering the substantial heterogeneity in the available evidence, the GDG decided to focus only on incisional wound …	0		1	There is insufficient evidence to recommend for or against saline of incisional wounds before closure for the purpose of preventing SSI.	0		Inclusion
24	Incisional wound irrigation	he panel suggests considering the use of irrigation of the incisional wound with an aqueous PVP-I solution before closure for the purpose of preventing SSI, particularly in clean and clean-contaminated wounds.	RCTs comparing wound irrigation vs. no wound irrigation or wound irrigation using different solutions with SSI as an outcome were evaluated. Evidence was available on intraperitoneal, incisional wound and mediastinal irrigation in patients undergoing various surgical procedures. Considering the substantial heterogeneity in the available evidence, the GDG decided to focus only on incisional wound …	2	Consider intraoperative irrigation of deep or subcutaneous tissues with aqueous iodophor solution for the prevention of SSI. Intraperitoneal lavage with aqueous iodophor solution in contaminated or dirty abdominal procedures is not necessary.	0		3	Do not use wound irrigation to reduce the risk of surgical site infection.	Exclusion	NICE (3): Do not use wound irrigation to reduce the risk of surgical site infection.
25	Incisional wound irrigation	The panel suggests that antibiotic incisional wound irrigation before closure should not be used for the purpose of preventing SSI. (Conditional recommendations/low quality of evidence)	RCTs comparing wound irrigation vs. no wound irrigation or wound irrigation using different solutions with SSI as an outcome were evaluated. Evidence was available on intraperitoneal, incisional wound and mediastinal irrigation in patients undergoing various surgical procedures. Considering the substantial heterogeneity in the available evidence, the GDG decided to focus only on incisional wound …	2	Randomized controlled trial evidence suggested uncertain trade-offs between the benefits and harms regarding intraoperative antimicrobial irrigation (eg, intra-abdominal, deep, or subcutaneous tissues) for the prevention of SSI.	1	Avoid using antimicrobial agents to irrigate the incisional wounds before closure to reduce the risk of SSI.	2	Only apply an antiseptic or antibiotic to the wound before closure as part of a clinical research trial.	Inclusion
26	Prophylactic negative pressure wound therapy	The panel suggests the use of prophylactic negative pressure wound therapy (pNPWT) in adult patients on primarily closed surgical incisions in high-risk wounds, for the purpose of the prevention of SSI, while taking resources into account. (Conditional recommendation, low quality of evidence)	Overall low quality evidence shows that pNPWT has a benefit in reducing the risk of SSI in patients with a primarily closed surgical incision following high-risk wounds (for example, in case of poor tissue perfusion due to surrounding soft tissue/skin damage, decreased blood flow, bleeding/ hematoma, dead space, intraoperative contamination) when compared to conventional postoperative wound dress…	0		2	Primary vacuum dressings or Negative Pressure Wound Therapy (i.e. for clean-contaminated and contaminated surgeries) and silver-based dressings have mixed results and individualized decisions on their use are suggested. Routine use for prevention of SSI is not recommended.	0		Inclusion
27	Use of surgical gloves	The panel decided not to formulate a recommendation due to the lack of evidence to assess whether double-gloving or changing of gloves during the operation or using specific types of gloves is more effective in reducing the risk of SSI.	Gloving refers to the use of sterile gloves by the surgical team during the operation. During the operation, glove decontamination with alcohol or other products for the purpose of reuse should never be performed. Sterile surgical gloves (as well as medical examination gloves) are single-use items and should not be reused. The literature search failed to identify relevant studies on the following…	0		0		3	Consider wearing 2 pairs of sterile gloves when there is a high risk of glove perforation and the consequences of contamination may be serious.	Exclusion	NICE (3): Consider wearing 2 pairs of sterile gloves when there is a high risk of glove perforation and the consequences of contamination may be serious.
28	Changing of surgical instruments	The panel decided not to formulate a recommendation on this topic due to the lack of evidence.	Surgical instruments are tools or devices that perform functions such as cutting, dissecting, grasping, holding, retracting or suturing. Most surgical instruments are made from stainless steel. The literature search failed to identify relevant studies comparing wound closure using new, sterile surgical instruments with wound closure with previously-used instruments in contaminated surgery for the…	0		0		0		Exclusion	No mention.
29	Antimicrobial-coated sutures	The panel suggests the use of triclosan-coated sutures for the purpose of reducing the risk of SSI, independent of the type of surgery. (Conditional recommendation, moderate quality of evidence)	Overall low to moderate quality evidence shows that antimicrobial-coated sutures have significant benefits in reducing SSI rates in patients undergoing surgical procedures when compared to noncoated sutures. The effect seems to be independent of the type of suture, procedure or wound contamination classification. In meta-regression analysis, there was no evidence that the effect of antimicrobial-…	1	Consider the use of triclosan-coated sutures for the prevention of SSI.	2	Where there are high SSI rates in clean surgeries, in spite of basic preventive measures, individual centers may consider the use of antimicrobial impregnated sutures.	1	When using sutures, consider using antimicrobial triclosan-coated sutures, especially for paediatric surgery, to reduce the risk of surgical site infection.	Inclusion
30	Laminar airflow ventilation systems in the context of operating room ventilation	The panel suggests that laminar airflow ventilation systems should not be used to reduce the risk of SSI for patients undergoing total arthroplasty surgery. (Conditional recommendation, low to very low quality of evidence)	Very low quality evidence shows that in both total hip (THA) and knee (TKA) arthroplasty, laminar airflow ventilation has no benefit when compared to conventional ventilation in reducing the SSI rate. In THA, conventional ventilation had a non-significant beneficial effect in reducing the risk of SSI. Therefore, the GDG unanimously agreed that laminar airflow ventilation systems should not be use…	0		2	Installation of laminar airflow is not required in new or renovated operating rooms to prevent SSIs.	0		Inclusion
31	Surgical antibiotic prophylaxis prolongation	The panel recommends against the prolongation of SAP administration after completion of the operation for the purpose of preventing SSI. (Strong recommendation/moderate quality of evidence)	Moderate quality evidence from a high number of RCTs (44 studies included in the overall metaanalysis) shows that prolonged SAP postoperatively has no benefit in reducing SSI after surgery when compared to a single dose. However, there was some evidence (low to very low quality) that a prolonged postoperative administration of antibiotics may be beneficial to reduce the risk of SSI in cardiac, va…	2	In clean and clean-contaminated procedures, do not administer additional prophylactic antimicrobial agent doses after the surgical incision is closed in the operating room, even in the presence of a drain.	0		0		Inclusion
32	Advanced dressings	The panel suggests not using any type of advanced dressing over a standard dressing on primarily closed surgical wounds for the purpose of preventing SSI. (Conditional recommendation/low quality of evidence)	Advanced dressings used in the included studies were of the following types: hydrocolloid; hydroactive; silver-containing (metallic or ionic); and polyhexamethylene biguanide (PHMB) dressings. Standard dressings were dry absorbent dressings. Low quality evidence from 10 RCTs shows that advanced dressings applied on primarily closed incisional wounds do not significantly reduce SSI rates compared …	2	Randomized controlled trial evidence suggested uncertain tradeoffs between the benefits and harms regarding antimicrobial dressings applied to surgical incisions after primary closure in the operating room for the prevention of SSI.	2	Primary vacuum dressings or Negative Pressure Wound Therapy (i.e. for clean-contaminated and contaminated surgeries) and silver-based dressings have mixed results and individualized decisions on their use are suggested. Routine use for prevention of SSI is not recommended.	3	Cover surgical incisions with an appropriate interactive dressing at the end of the operation.	Exclusion	NICE (3): Cover surgical incisions with an appropriate interactive dressing at the end of the operation.
33	Antimicrobial prophylaxis in the presence of a drain and optimal timing for wound drain removal	The panel suggests that perioperative antibiotic prophylaxis should not be continued to the presence of a wound drain for the purpose of preventing SSI. (Conditional recommendation, low quality of evidence)	Overall low quality evidence (from 7 RCTs) indicates that prolonged antibiotic prophylaxis in the presence of a wound drain has neither benefit nor harm in reducing SSI when compared to perioperative prophylaxis alone (single dose before incision and possible intraoperative additional dose/s according to the duration of the operation). Considering the lack of evidence that prolonged antibiotic pr…	2	In clean and clean-contaminated procedures, do not administer additional prophylactic antimicrobial agent doses after the surgical incision is closed in the operating room, even in the presence of a drain.	0		0		Inclusion
34	Antimicrobial prophylaxis in the presence of a drain and optimal timing for wound drain removal	The panel suggests removing the wound drain when clinically indicated. No evidence was found to recommend an optimal timing of wound drain removal for the purpose of preventing SSI. (Conditional recommendation, very low quality of evidence)	Very low quality evidence (from 11 RCTs) shows that the early removal of wound drains has neither benefit nor harm in reducing the SSI rate when compared to late removal of drains (at postoperative day 6 or later). In particular, no benefit was shown when comparing early removal (from postoperative days 1 to 5) with removal on or after postoperative day 6. Results were also similar when comparing…	0		0		0		Exclusion	No mention.
