# Supplementary material for: Evaluating the Performance of State-of-the-Art Artificial Intelligence Chatbots Based on the WHO Global Guidelines for the Prevention of Surgical Site Infection: Cross-Sectional Study
Source: J Med Internet Res. 2025 Jul 31;27:e75567. doi: 10.2196/75567 (PMC12313333; doi:10.2196/75567)
Supplement: Multimedia Appendix 5 [file jmir-v27-e75567-s005.xlsx]

## Sheet: Sheet1
Number	Question	WHO recommendation and rational	ChatGPT-4o first response	Recommendation of ChatGPT-4o first response	Rational of ChatGPT-4o first response	Recommendation and rational of ChatGPT-4o second response	Recommendation and rational of ChatGPT-4o third response	OpenAI-o1 first response	Recommendation of OpenAI-o1 first response	Rational of OpenAI-o1 first response	Recommendation and rational of OpenAI-o1 second response	Recommendation and rational of OpenAI-o1 third response	Claude 3.5 Sonnet first response	Recommendation of Claude 3.5 Sonnet first response	Rational of Claude 3.5 Sonnet first response	Recommendation and rational of Claude 3.5 Sonnet second response	Recommendation and rational of Claude 3.5 Sonnet third response	Gemini 1.5 Pro first response	Recommendation of Gemini 1.5 Pro first response	Rational of Gemini 1.5 Pro first response	Recommendation and rational of Gemini 1.5 Pro second response	Recommendation and rational of Gemini 1.5 Pro third response
1	For the prevention of surgical site infection, is it a good clinical practice for patients to bathe or shower prior to surgery? And what kind of soap may be used for this purpose? Provide the recommendation and the rationale for the recommendations.	Recommendation: It is good clinical practice for patients to bathe or shower prior to surgery. The panel suggests that either a plain or antimicrobial soap may be used for this purpose. Rationale: The GDG considers it good clinical practice to bathe or shower before surgery to ensure that the skin is as clean as possible and to reduce the bacterial load, especially at the site of incision. Modera…	Yes, it is considered good clinical practice for patients to bathe or shower prior to surgery as a measure to help prevent surgical site infections (SSIs). This practice is recommended because it helps to reduce the number of microorganisms on the skin, which can potentially cause infections if they enter the surgical site. Recommendations: 1. Preoperative Bathing or Showering: Patients are gener…	1.Preoperative Bathing or Showering: Patients are generally advised to bathe or shower the night before or the morning of the surgery. This practice is aimed at reducing the skin's microbial load, thus lowering the risk of SSIs. 2.Type of Soap: Antimicrobial Soap: Many guidelines recommend using an antimicrobial soap, such as chlorhexidine gluconate (CHG), for preoperative bathing. CHG is effecti…	Reduction of Skin Flora: The primary rationale is to decrease the microbial load on the skin. The skin is home to a variety of bacteria, and even though most are harmless, they can cause infections if they enter the body through surgical incisions. Evidence of Efficacy: Studies have shown that preoperative bathing with antimicrobial agents like CHG can significantly reduce the risk of SSIs compar…	Recommendation: 1. Preoperative Bathing or Showering: Patients are generally advised to bathe or shower the night before or the morning of the surgery. This helps to cleanse the skin and reduce the microbial load. 2. Type of Soap: Antimicrobial Soap: Some guidelines recommend using an antimicrobial soap, such as chlorhexidine gluconate (CHG), for preoperative bathing or showering. CHG is effectiv…	Recommendation: 1.Preoperative Bathing/Showering: Patients are generally advised to bathe or shower the night before or the morning of the surgery. This helps to clean the skin and reduce the number of microorganisms that could potentially cause an infection. 2.Type of Soap: The use of an antiseptic soap, such as chlorhexidine gluconate (CHG), is often recommended. CHG is effective in reducing sk…	Recommendation: Patients scheduled for surgery should bathe or shower with an antiseptic agent, specifically chlorhexidine gluconate-based soap, within one to two days before the procedure and again on the morning of surgery if feasible. Rationale: Preoperative bathing or showering with an antiseptic soap, such as chlorhexidine gluconate, significantly reduces the skin’s microbial burden. This de…	Patients scheduled for surgery should bathe or shower with an antiseptic agent, specifically chlorhexidine gluconate-based soap, within one to two days before the procedure and again on the morning of surgery if feasible. Implementation Tips: Provide patients with chlorhexidine gluconate soap or wipes prior to their surgery date. Instruct patients to thoroughly cleanse all areas of the body, with…	Preoperative bathing or showering with an antiseptic soap, such as chlorhexidine gluconate, significantly reduces the skin’s microbial burden. This decrease in skin flora minimizes the risk of bacteria entering the surgical site during the procedure, thereby lowering the incidence of surgical site infections (SSIs). Chlorhexidine is preferred due to its broad-spectrum antimicrobial activity and s…	Recommendation: Patients should bathe or shower using an antiseptic soap, such as chlorhexidine gluconate (e.g., Chloraprep®, Hibiclens®) or povidone-iodine (e.g., Betadine®), on the evening before and the morning of their surgical procedure. Additional Considerations: Patients should avoid using heavily fragranced or harsh soaps that might irritate the skin. Ensure thorough drying of the skin af…	Recommendation: Timing: Patients should bathe or shower with the antiseptic soap within 24 hours before surgery, ideally within 2 hours prior to the procedure. Type of Soap: Use an antiseptic agent such as chlorhexidine gluconate 2%. Products like chlorhexidine-containing soaps or body washes are preferred. Ration: Reduction of Skin Flora: Chlorhexidine gluconate is highly effective at decreasing…	Yes, it is generally considered good clinical practice for patients to bathe or shower prior to surgery as a measure to prevent surgical site infections (SSIs). This practice is recommended by several authoritative organizations, including the World Health Organization (WHO) and the Centers for Disease Control and Prevention (CDC). Let's break down the recommendations and their rationale: Recomme…	Patients should bathe or shower with either plain soap or an antiseptic agent on at least the night before the operative day. Soap Recommendations: Plain soap: Ordinary soap is effective in removing transient microorganisms and some resident flora. It's widely available, cost-effective, and unlikely to cause skin irritation. Antiseptic agents: Chlorhexidine gluconate (CHG) is often recommended as…	Reduction of skin microbial colony counts: Bathing or showering helps to reduce the number of microorganisms on the skin, which can potentially contaminate the surgical site. This is particularly important because the patient's own flora is a common source of pathogens causing SSIs. Removal of dirt and debris: Cleansing the skin removes dirt, debris, and some microorganisms, creating a cleaner su…	Recommendation: 1.Patients should bathe or shower with either plain soap or an antiseptic agent at least the night before surgery. 2.Some guidelines suggest bathing twice – once the night before and again on the morning of the surgery. 3.Chlorhexidine gluconate (CHG) is often recommended as the preferred antiseptic agent, although plain soap is also considered acceptable. Ration: 1.Reduction of s…	Recommendation: Patients should be instructed to shower or bathe (full body) with either an antiseptic agent or soap and water at least the night before the operative day. Considerations: Timing: At least one shower the night before surgery is recommended, with some guidelines suggesting an additional shower on the morning of surgery. Multiple applications: Some protocols recommend using CHG for …	Yes, it is considered good clinical practice for patients to bathe or shower prior to surgery to reduce the risk of surgical site infection (SSI). Recommendation: Patients should bathe or shower with an antimicrobial soap, preferably chlorhexidine gluconate (CHG), the night before or morning of surgery. If CHG is unavailable or not tolerated, plain soap is an acceptable alternative. Rationale: Re…	Patients should bathe or shower with an antimicrobial soap, preferably chlorhexidine gluconate (CHG), the night before or morning of surgery. If CHG is unavailable or not tolerated, plain soap is an acceptable alternative. Specifics Regarding Soap: Chlorhexidine Gluconate (CHG): Available as a body wash or soap, CHG is the preferred antimicrobial agent for preoperative showering. A 4% CHG solutio…	Reduced Skin Microbial Burden: The skin harbors a variety of microorganisms, including bacteria, that can potentially contaminate the surgical site and cause infection. Preoperative bathing or showering with an antimicrobial soap, particularly CHG, significantly reduces the number of bacteria on the skin. This reduction in microbial burden minimizes the risk of bacteria entering the surgical inci…	Recommendation: Patients should bathe or shower with an antiseptic skin cleanser prior to surgery. Ideally, this should be done the night before or the morning of the surgery. Multiple showers/baths may be recommended, especially for longer procedures or in cases of significant soiling. Type of Soap/Cleanser: Chlorhexidine Gluconate (CHG): CHG is the preferred antiseptic agent. A 4% CHG solution …	Recommendation: Patients should bathe or shower with an antiseptic soap prior to surgery, ideally the night before or morning of the procedure. This includes washing the hair. Type of Soap: Chlorhexidine Gluconate (CHG): This is the preferred antiseptic agent for preoperative showering. Products containing 2% or 4% CHG are commonly used. Povidone-Iodine: While less commonly used than CHG for preo…
2	For the prevention of surgical site infection, is the use of chlorhexidine gluconate-impregnated cloths recommended? Provide the recommendation and the rationale for the recommendations.	Recommendation: The panel decided not to formulate a recommendation on the use of chlorhexidine gluconate (CHG)-impregnated cloths for the purpose of reducing SSI due to the limited and very low quality evidence. Rationale: Evaluation of the evidence from 3 observational studies showed that preoperative bathing with 2% CHG-impregnated cloths may have some benefit in reducing the SSI rate when com…	The use of chlorhexidine gluconate (CHG)-impregnated cloths for the prevention of surgical site infections (SSIs) is generally recommended in certain guidelines and clinical practices. The rationale for this recommendation is based on the antiseptic properties of chlorhexidine, which is effective against a broad spectrum of microorganisms, including bacteria, viruses, and fungi. Recommendation: 1…	1.Preoperative Skin Antisepsis: CHG-impregnated cloths are recommended for preoperative skin antisepsis as part of a comprehensive strategy to reduce the risk of SSIs. They are often used for bathing or wiping the patient's skin before surgery. 2.Evidence-Based Practice: Studies have shown that preoperative skin cleansing with CHG can significantly reduce the microbial load on the skin, thereby d…	1.Broad-Spectrum Antimicrobial Activity: CHG is known for its broad-spectrum efficacy, which includes activity against Gram-positive and Gram-negative bacteria, as well as some viruses and fungi. This makes it a valuable agent in reducing skin flora that can potentially cause SSIs. 2.Residual Activity: Unlike some other antiseptics, CHG has a persistent effect, meaning it continues to reduce micr…	Recommendation: The use of chlorhexidine gluconate-impregnated cloths for the prevention of surgical site infections (SSIs) is generally recommended in many clinical guidelines. Ratinoal: The rationale behind this recommendation is based on the antiseptic properties of chlorhexidine gluconate, which is effective against a broad spectrum of bacteria, viruses, and fungi. Its use can significantly r…	Recommendation: The use of chlorhexidine gluconate-impregnated cloths for the prevention of surgical site infections (SSIs) is generally recommended in many clinical guidelines. This recommendation is based on the antiseptic properties of chlorhexidine, which is effective against a wide range of microorganisms, including bacteria, viruses, and fungi. Rational: The rationale for using chlorhexidin…	Yes, the use of chlorhexidine gluconate (CHG)-impregnated cloths is recommended for the prevention of surgical site infections (SSIs). Recommendation: Utilize chlorhexidine gluconate-impregnated cloths for preoperative skin antisepsis as part of a comprehensive strategy to reduce the risk of surgical site infections. Rationale: 1. Broad-Spectrum Antimicrobial Activity: Chlorhexidine gluconate has…	Utilize chlorhexidine gluconate-impregnated cloths for preoperative skin antisepsis as part of a comprehensive strategy to reduce the risk of surgical site infections. Implementation Considerations: Proper Application: Ensure that the CHG-impregnated cloths are used according to manufacturer instructions, covering all areas of the surgical site adequately. Patient Allergies: Verify patient histor…	1.Broad-Spectrum Antimicrobial Activity: Chlorhexidine gluconate has potent and sustained activity against a wide range of pathogens, including Gram-positive bacteria (e.g., Staphylococcus aureus, including MRSA), Gram-negative bacteria, and some fungi. This broad-spectrum efficacy is crucial for minimizing the microbial load on the skin before surgery. 2.Residual Effect: CHG provides a long-last…	Recommendation: Implement chlorhexidine gluconate-impregnated cloths for preoperative skin antisepsis as part of the standard protocols in surgical settings to effectively reduce the incidence of surgical site infections. Ration: 1.Broad-Spectrum Antimicrobial Activity: Chlorhexidine gluconate is a potent antiseptic effective against a wide range of bacteria, including Staphylococcus aureus, Stre…	Recommendation: Use chlorhexidine gluconate (CHG)-impregnated cloths for preoperative skin antisepsis to reduce the risk of surgical site infections (SSIs). Ration: 1.Efficacy in Reducing Bacterial Load: Broad-Spectrum Activity: CHG is effective against a wide range of microorganisms, including gram-positive bacteria like Staphylococcus aureus, which are common culprits in SSIs. Residual Activity…	The use of chlorhexidine gluconate (CHG)-impregnated cloths for the prevention of surgical site infections (SSIs) has been a topic of interest in healthcare settings. Here's an overview of the recommendations and rationale: Recommendation: The use of CHG-impregnated cloths for preoperative skin preparation is generally recommended by several guidelines and organizations, although the strength of …	The use of CHG-impregnated cloths for preoperative skin preparation is generally recommended by several guidelines and organizations, although the strength of the recommendation may vary depending on the specific surgical procedure and patient population. 1. Centers for Disease Control and Prevention (CDC): The CDC's "Guideline for the Prevention of Surgical Site Infection" (2017) suggests that p…	1. Antimicrobial efficacy: Chlorhexidine gluconate is a broad-spectrum antimicrobial agent effective against both gram-positive and gram-negative bacteria, as well as some fungi and viruses. It has a residual effect that can last for several hours after application, providing continued protection against microbial colonization. 2. Ease of use: CHG-impregnated cloths are easy to use and can ensure…	Recommendation: The use of CHG-impregnated cloths for preoperative bathing is generally recommended by several guidelines and organizations, although the strength of the recommendation varies. 1.Centers for Disease Control and Prevention (CDC): The CDC's "Guideline for the Prevention of Surgical Site Infection" (2017) suggests that patients should shower or bathe with soap (antimicrobial or non-a…	Recommendation: Most major healthcare organizations and guidelines suggest that CHG-impregnated cloths can be considered for use in preoperative skin preparation, especially for certain types of surgeries or high-risk patients. However, they are not universally recommended as a standard practice for all surgical procedures. For example: The World Health Organization (WHO) suggests considering the…	Yes, the use of chlorhexidine gluconate (CHG)-impregnated cloths for skin antisepsis prior to surgery is generally recommended to reduce the risk of surgical site infection (SSI). Recommendation: Numerous organizations, including the World Health Organization (WHO), the Centers for Disease Control and Prevention (CDC), and the National Institute for Health and Care Excellence (NICE), recommend th…	Numerous organizations, including the World Health Organization (WHO), the Centers for Disease Control and Prevention (CDC), and the National Institute for Health and Care Excellence (NICE), recommend the use of CHG-impregnated cloths for pre-operative skin antisepsis. Specifically, they are often preferred over povidone-iodine for several reasons (detailed below). These recommendations generally…	The rationale behind this recommendation is based on several factors: Broad-spectrum antimicrobial activity: CHG has a broad spectrum of activity against both gram-positive and gram-negative bacteria, including methicillin-resistant Staphylococcus aureus (MRSA) and vancomycin-resistant Enterococcus (VRE). This broad coverage is crucial in surgical settings where diverse microbial flora can be pre…	Recommendation: For patients undergoing clean-contaminated, contaminated, or dirty/infected surgical procedures: Preoperative bathing or showering with CHG soap or application of CHG-impregnated cloths is recommended. For patients undergoing clean surgical procedures: Preoperative bathing or showering with CHG soap or application of CHG-impregnated cloths may be considered. Some guidelines are le…	Recommendation: The use of chlorhexidine gluconate (CHG)-impregnated cloths is recommended for preoperative skin antisepsis to prevent surgical site infections (SSIs). Specific recommendations often include: Appropriate bathing/showering pre-operatively with a CHG soap or wash: This helps reduce the baseline bacterial burden before the direct surgical site preparation. Allowing the skin prep solu…
3	For the prevention of surgical site infection, should patients undergoing cardiothoracic and orthopaedic surgery with known nasal carriage of S. aureus receive perioperative intranasal applications of mupirocin 2% ointment with or without a combination of chlorhexidine gluconate body wash? Provide the recommendation and the rationale for the recommendations.	Recommendation: The panel recommends that patients undergoing cardiothoracic and orthopaedic surgery with known nasal carriage of S. aureus should receive perioperative intranasal applications of mupirocin 2% ointment with or without a combination of CHG body wash. Rationale: Moderate quality evidence shows that the use of mupirocin 2% ointment with or without a combination of CHG body wash in su…	For the prevention of surgical site infections (SSIs) in patients undergoing cardiothoracic and orthopedic surgery who are known nasal carriers of Staphylococcus aureus, it is generally recommended to use perioperative intranasal applications of mupirocin 2% ointment. This is often combined with a chlorhexidine gluconate body wash. Recommendation: 1. Mupirocin 2% Ointment: Intranasal application …	1.Mupirocin 2% Ointment: Intranasal application of mupirocin is recommended for these patients to eradicate nasal carriage of S. aureus, which is a known risk factor for SSIs. The typical regimen involves applying the ointment to the anterior nares twice daily for five days prior to surgery. 2.Chlorhexidine Gluconate Body Wash: The use of chlorhexidine gluconate as a preoperative body wash is als…	Reduction of S. aureus Carriage: Nasal carriage of S. aureus significantly increases the risk of SSIs, particularly in surgeries involving implants, like orthopedic and cardiothoracic procedures. Mupirocin effectively reduces or eliminates nasal carriage, thereby decreasing this risk. Comprehensive Approach: Combining intranasal mupirocin with chlorhexidine body wash provides a more comprehensive…	Recommendation: 1.Mupirocin Nasal Ointment: Administer intranasal mupirocin 2% ointment typically twice daily for 5 days prior to surgery. This has been shown to significantly reduce the risk of SSIs caused by S. aureus, including methicillin-resistant Staphylococcus aureus (MRSA). 2.Chlorhexidine Gluconate Body Wash: Use of a chlorhexidine gluconate body wash in conjunction with mupirocin can fu…	Recommendation: For patients undergoing cardiothoracic and orthopedic surgery who are known nasal carriers of Staphylococcus aureus, it is recommended to use perioperative intranasal applications of mupirocin 2% ointment, often in combination with chlorhexidine gluconate body wash. This recommendation is based on evidence suggesting that decolonization strategies can effectively reduce the risk o…	Recommendation: Patients undergoing cardiothoracic and orthopaedic surgery who are identified as nasal carriers of Staphylococcus aureus should receive perioperative intranasal applications of mupirocin 2% ointment in combination with chlorhexidine gluconate body wash. Rationale: Nasal carriage of S. aureus is a well-established risk factor for the development of surgical site infections (SSIs), …	Recommendation: Patients undergoing cardiothoracic and orthopaedic surgery who are identified as nasal carriers of Staphylococcus aureus should receive perioperative intranasal applications of mupirocin 2% ointment in combination with chlorhexidine gluconate body wash. Implementation Considerations: Timing: Decolonization should typically begin 5 days before surgery to ensure optimal eradication …	Rationale: Nasal carriage of S. aureus is a well-established risk factor for the development of surgical site infections (SSIs), which can lead to increased morbidity, prolonged hospital stays, and higher healthcare costs. Cardiothoracic and orthopaedic surgeries, in particular, involve procedures with a higher risk of SSIs due to the invasive nature and the use of implants or devices. Mupirocin …	Recommendation: For patients undergoing cardiothoracic and orthopaedic surgery who are identified as nasal carriers of Staphylococcus aureus, it is recommended to implement perioperative intranasal applications of mupirocin 2% ointment. Additionally, combining mupirocin treatment with a chlorhexidine gluconate (CHG) body wash enhances the effectiveness of surgical site infection (SSI) prevention.…	Recommendation: Patients undergoing cardiothoracic and orthopaedic surgery who are known nasal carriers of Staphylococcus aureus should receive perioperative intranasal applications of 2% mupirocin ointment in combination with chlorhexidine gluconate (CHG) body wash. Ration: Nasal carriage of S. aureus is a well-established risk factor for surgical site infections (SSIs), particularly in high-ris…	Based on current evidence and guidelines, the recommendation for patients undergoing cardiothoracic and orthopaedic surgery with known nasal carriage of S. aureus is as follows: Recommendation: Patients undergoing cardiothoracic and orthopaedic surgery with known nasal carriage of S. aureus should receive perioperative intranasal applications of mupirocin 2% ointment in combination with chlorhexi…	Patients undergoing cardiothoracic and orthopaedic surgery with known nasal carriage of S. aureus should receive perioperative intranasal applications of mupirocin 2% ointment in combination with chlorhexidine gluconate body wash.	1.Effectiveness in reducing surgical site infections (SSIs): Multiple studies have shown that the combination of intranasal mupirocin and chlorhexidine gluconate body wash is effective in reducing SSIs, particularly in patients undergoing cardiothoracic and orthopaedic surgeries. This combination targets both nasal colonization and skin contamination, which are major risk factors for SSIs. 2.Targ…	Recommendation: For patients undergoing cardiothoracic and orthopaedic surgery with known nasal carriage of Staphylococcus aureus, it is recommended to use perioperative intranasal applications of mupirocin 2% ointment in combination with chlorhexidine gluconate body wash for the prevention of surgical site infections (SSIs). Ration: 1.S. aureus colonization and SSI risk: Nasal carriage of S. aur…	Recommendation: Patients should receive perioperative intranasal applications of mupirocin 2% ointment, preferably in combination with chlorhexidine gluconate body wash. Ration: 1. Staphylococcus aureus colonization: S. aureus is a common cause of surgical site infections (SSIs), particularly in cardiothoracic and orthopaedic surgeries. Nasal carriage of S. aureus is a significant risk factor for…	Recommendation: Patients undergoing cardiothoracic and orthopaedic surgery with known nasal carriage of S. aureus should receive perioperative intranasal mupirocin 2% ointment. The addition of chlorhexidine gluconate body wash is also recommended. Rationale: Intranasal Mupirocin: Reduces S. aureus burden: Mupirocin is a topical antibiotic effective against S. aureus, including methicillin-resista…	Recommendation: Patients undergoing cardiothoracic and orthopaedic surgery with known nasal carriage of S. aureus should receive perioperative intranasal mupirocin 2% ointment. The addition of chlorhexidine gluconate body wash is also recommended. Important Considerations: Duration of Treatment: Mupirocin is typically applied twice daily for five days preoperatively, with the last application on …	Intranasal Mupirocin: Reduces S. aureus burden: Mupirocin is a topical antibiotic effective against S. aureus, including methicillin-resistant S. aureus (MRSA). Nasal application reduces the bacterial load in the nares, the primary reservoir for S. aureus. This decreases the risk of self-inoculation of the surgical site. Evidence-based benefit: Several studies, including meta-analyses, demonstrat…	Recommendation: Recommendation: Patients undergoing cardiothoracic and orthopaedic surgery with known nasal carriage of S. aureus should receive perioperative intranasal mupirocin 2% ointment. The addition of chlorhexidine gluconate body wash is also recommended as part of a broader decolonization strategy. Important Considerations: Screening for S. aureus: Prior to initiating decolonization, pat…	Recommendation: Patients undergoing cardiothoracic and orthopaedic surgery with known nasal carriage of S. aureus should receive perioperative intranasal mupirocin 2% ointment. The addition of chlorhexidine gluconate body wash is also recommended as part of a comprehensive bundle of preventative measures. Important Considerations: Screening: Preoperative screening for S. aureus nasal carriage is …
4	For the prevention of surgical site infection, should patients undergoing surgery, other than cardiothoracic and orthopaedic surgery, with known nasal carriage of S. aureus receive perioperative intranasal applications of mupirocin 2% ointment with or without a combination of chlorhexidine gluconate body wash? Provide the recommendation and the rationale for the recommendations.	Recommendation: The panel suggests considering to treat also patients with known nasal carriage of S. aureus undergoing other types of surgery with perioperative intranasal applications of mupirocin 2% ointment with or without a combination of CHG body wash. Rationale: Although the risk and consequences of postoperative S. aureus infection are more relevant in cardiothoracic and orthopaedic surge…	For patients undergoing surgery, other than cardiothoracic and orthopedic surgery, with known nasal carriage of Staphylococcus aureus, the recommendation is to consider the use of perioperative intranasal applications of mupirocin 2% ointment, potentially in combination with chlorhexidine gluconate body wash. This approach aims to reduce the risk of surgical site infections (SSIs) associated with…	For patients undergoing surgery, other than cardiothoracic and orthopedic surgery, with known nasal carriage of Staphylococcus aureus, the recommendation is to consider the use of perioperative intranasal applications of mupirocin 2% ointment, potentially in combination with chlorhexidine gluconate body wash. This approach aims to reduce the risk of surgical site infections (SSIs) associated with…	1. Reduction of Nasal Carriage: S. aureus nasal carriage is a well-documented risk factor for SSIs. Mupirocin ointment effectively reduces S. aureus colonization in the nasal passages, thereby decreasing the risk of endogenous infection during and after surgery. 2.Evidence of Efficacy: Several studies have shown that decolonization strategies using mupirocin, with or without chlorhexidine body wa…	Recommendation: For the prevention of surgical site infections (SSIs) in patients undergoing surgery (excluding cardiothoracic and orthopedic surgeries) who are known nasal carriers of Staphylococcus aureus, it is recommended to consider the use of perioperative intranasal mupirocin 2% ointment, with or without a combination of chlorhexidine gluconate body wash. This recommendation is based on ev…	Recommendation: For patients undergoing surgery (other than cardiothoracic and orthopedic surgery) with known nasal carriage of Staphylococcus aureus, it is generally recommended to use perioperative intranasal applications of mupirocin 2% ointment, often in combination with chlorhexidine gluconate body wash. This recommendation is based on the evidence that decolonization strategies can effectiv…	Recommendation: For patients undergoing surgery other than cardiothoracic and orthopaedic procedures who are known nasal carriers of Staphylococcus aureus (including methicillin-resistant S. aureus), it is recommended to administer perioperative intranasal applications of 2% mupirocin ointment. This should be combined with a chlorhexidine gluconate body wash when possible to enhance decolonizatio…	For patients undergoing surgery other than cardiothoracic and orthopaedic procedures who are known nasal carriers of Staphylococcus aureus (including methicillin-resistant S. aureus), it is recommended to administer perioperative intranasal applications of 2% mupirocin ointment. This should be combined with a chlorhexidine gluconate body wash when possible to enhance decolonization efforts.	Nasal carriage of S. aureus is a well-established risk factor for the development of surgical site infections (SSIs). The anterior nares are the primary reservoir for S. aureus colonization, and perioperative bacteremia originating from these sites can seed surgical wounds, leading to SSIs. Mupirocin ointment is a topical antibiotic that effectively eradicates S. aureus from the nasal passages. W…	Recommendation: Patients undergoing non-cardiothoracic and non-orthopaedic surgeries who are known to be nasal carriers of Staphylococcus aureus should receive perioperative intranasal applications of 2% mupirocin ointment. Additionally, incorporating a chlorhexidine gluconate–based body wash either alone or in combination with mupirocin is recommended to further reduce the risk of surgical site …	Recommendation: For patients undergoing surgical procedures other than cardiothoracic and orthopaedic surgeries who are known nasal carriers of Staphylococcus aureus, it is recommended to administer perioperative intranasal applications of mupirocin 2% ointment. Additionally, incorporating a chlorhexidine gluconate body wash as part of the perioperative regimen is advisable to further reduce the …	Recommendation: For patients undergoing surgery other than cardiothoracic and orthopaedic surgery, with known nasal carriage of S. aureus, the use of perioperative intranasal applications of mupirocin 2% ointment with or without a combination of chlorhexidine gluconate body wash is generally not recommended as a routine practice for the prevention of surgical site infections (SSIs). Rationale: 1.…	For patients undergoing surgery other than cardiothoracic and orthopaedic surgery, with known nasal carriage of S. aureus, the use of perioperative intranasal applications of mupirocin 2% ointment with or without a combination of chlorhexidine gluconate body wash is generally not recommended as a routine practice for the prevention of surgical site infections (SSIs).	1.Limited evidence for non-cardiothoracic and non-orthopaedic surgeries: Most studies demonstrating the effectiveness of mupirocin and chlorhexidine gluconate for reducing SSIs have focused on cardiothoracic and orthopaedic surgeries. There is limited high-quality evidence supporting their use in other types of surgeries. 2.Cost-effectiveness concerns: Implementing this intervention for all surgi…	Recommendation: It is generally not recommended to routinely use perioperative intranasal applications of mupirocin 2% ointment with or without chlorhexidine gluconate body wash for patients undergoing surgery (other than cardiothoracic and orthopaedic surgery) with known nasal carriage of S. aureus.It's important to note that this recommendation may not apply to high-risk patients or in settings…	Recommendation: For patients undergoing surgery other than cardiothoracic and orthopaedic surgery, who are known nasal carriers of Staphylococcus aureus, the current evidence does not strongly support routine use of perioperative intranasal mupirocin 2% ointment with or without chlorhexidine gluconate body wash for the prevention of surgical site infections (SSIs). Ration: 1. Limited evidence for…	Recommendation: Routine perioperative intranasal mupirocin application, with or without chlorhexidine body wash, is NOT recommended for preventing surgical site infections (SSIs) in patients undergoing non-cardiothoracic and non-orthopaedic surgery, even if they are known S. aureus nasal carriers. Rationale: Lack of strong evidence: While some studies have shown a reduction in S. aureus nasal car…	Routine perioperative intranasal mupirocin application, with or without chlorhexidine body wash, is NOT recommended for preventing surgical site infections (SSIs) in patients undergoing non-cardiothoracic and non-orthopaedic surgery, even if they are known S. aureus nasal carriers.	Lack of strong evidence: While some studies have shown a reduction in S. aureus nasal carriage with mupirocin, this reduction has not consistently translated into a statistically significant decrease in SSI rates in general surgery populations. The evidence supporting mupirocin use is strongest for procedures involving implantation of prosthetic materials, which are especially vulnerable to infec…	Recommendation: Routine perioperative intranasal mupirocin application, with or without chlorhexidine body wash, is NOT recommended for the prevention of surgical site infection (SSI) in patients undergoing non-cardiothoracic and non-orthopaedic surgery, even if they are known nasal carriers of S. aureus. Exceptions: While routine use is not recommended, targeted mupirocin application may be cons…	Recommendation: Routine perioperative intranasal mupirocin application, with or without chlorhexidine gluconate body wash, is NOT recommended for preventing surgical site infection (SSI) in patients undergoing non-cardiothoracic and non-orthopaedic surgery, even in those with known S. aureus nasal carriage. Targeted decolonization in specific scenarios: While routine use is not recommended, targe…
5	For the prevention of surgical site infection, is the administration of SAP prior to the surgical incision when indicated recommended? Provide the recommendation and the rationale for the recommendations.	Recommendation: The panel recommends the administration of SAP prior to the surgical incision when indicated (depending on the type of operation). Rationale: Overall low quality evidence shows that the administration of SAP after the incision causes harm with a significant increase of the SSI risk compared with administration of SAP prior to incision. Adequate tissue concentrations of the antibio…	Yes, the administration of Surgical Antibiotic Prophylaxis (SAP) prior to surgical incision is recommended for the prevention of surgical site infections (SSIs) when indicated. The rationale for this recommendation is based on several key points: 1. Timing and Effectiveness: Administering antibiotics before the surgical incision ensures that adequate tissue concentrations of the antibiotic are pr…	Yes, the administration of Surgical Antibiotic Prophylaxis (SAP) prior to surgical incision is recommended for the prevention of surgical site infections (SSIs) when indicated.	The rationale for this recommendation is based on several key points: 1.Timing and Effectiveness: Administering antibiotics before the surgical incision ensures that adequate tissue concentrations of the antibiotic are present at the time of potential bacterial contamination. This timing is critical for the antibiotic to effectively prevent the establishment and growth of bacteria that could lead…	Recommendation: Administering SAP within 60 minutes before the surgical incision is generally recommended for procedures where prophylaxis is indicated. For certain antibiotics, like vancomycin or fluoroquinolones, administration can be extended to within 120 minutes before incision due to their longer infusion times. Ratinoal: 1.Reduction of Bacterial Load: Administering antibiotics before the i…	Recommendation: Yes, the administration of Surgical Antibiotic Prophylaxis (SAP) prior to the surgical incision is recommended for the prevention of surgical site infections (SSIs). Rational: This recommendation is based on the following rationale: 1.Timing: Administering antibiotics within a specific time frame before the surgical incision ensures that adequate tissue and serum drug levels are p…	Yes, the administration of Surgical Antibiotic Prophylaxis (SAP) prior to the surgical incision when indicated is strongly recommended for the prevention of surgical site infections (SSIs). Recommendation: Timing: Administer the appropriate prophylactic antibiotic within one hour before the surgical incision. For certain antibiotics that require longer infusion times (e.g., vancomycin or fluoroqu…	Yes, the administration of Surgical Antibiotic Prophylaxis (SAP) prior to the surgical incision when indicated is strongly recommended for the prevention of surgical site infections (SSIs). Recommendation: Timing: Administer the appropriate prophylactic antibiotic within one hour before the surgical incision. For certain antibiotics that require longer infusion times (e.g., vancomycin or fluoroqu…	1.Optimal Tissue Concentration: Administering SAP within the recommended time frame ensures that adequate tissue and serum antibiotic concentrations are achieved at the time of potential bacterial contamination during the surgical incision and procedure. This maximizes the antibiotic's effectiveness in preventing the establishment and proliferation of bacteria that could lead to SSIs. 2.Reduction…	Recommendation: Yes, the administration of Surgical Antimicrobial Prophylaxis (SAP) prior to the surgical incision when indicated is strongly recommended for the prevention of surgical site infections (SSIs). Recommendation: Administer the appropriate prophylactic antibiotic within one hour before the surgical incision. For certain antibiotics that require longer infusion times (such as vancomyci…	Recommendation: Yes, the administration of Surgical Antibiotic Prophylaxis (SAP) prior to the surgical incision when indicated is strongly recommended. Recommendation: Administer the appropriate prophylactic antibiotic within 60 minutes before the surgical incision. For antibiotics with longer infusion times (e.g., vancomycin or fluoroquinolones), administration should occur within 120 minutes be…	Yes, the administration of Surgical Antimicrobial Prophylaxis (SAP) prior to surgical incision, when indicated, is strongly recommended for the prevention of surgical site infections (SSIs). This recommendation is supported by numerous guidelines and research studies. Here's a detailed explanation of the recommendation and its rationale: Recommendation: Administer appropriate SAP within 60 minute…	Administer appropriate SAP within 60 minutes before surgical incision (or within 120 minutes for vancomycin and fluoroquinolones due to their longer infusion times).	1. Timing is critical: The goal of SAP is to achieve adequate tissue and serum antibiotic concentrations at the time of incision and throughout the surgical procedure. Administering antibiotics too early or too late can reduce their effectiveness in preventing SSIs. 2. Optimal antibiotic levels: Administering SAP before incision ensures that therapeutic antibiotic levels are present in the tissue…	Recommendation: Administer SAP within 120 minutes before surgical incision, when indicated, considering the half-life of the antibiotic. Ration: 1.Timing of administration: The goal of SAP is to achieve adequate tissue and serum antibiotic concentrations at the time of incision and throughout the surgical procedure. Administering antibiotics prior to incision ensures that effective concentrations…	Recommendation: Administer SAP within 60 minutes before surgical incision when indicated, with the exact timing depending on the half-life of the antibiotic used. Ration: 1.Optimal tissue and serum concentration: Administering SAP before incision ensures that adequate antimicrobial concentrations are present in the serum and tissues at the time of incision and throughout the procedure. This provi…	Yes, the administration of Surgical Antibiotic Prophylaxis (SAP) prior to surgical incision (when indicated) is strongly recommended. Recommendation: Administer intravenous SAP within 60 minutes before the surgical incision. For Cesarean delivery, administer after umbilical cord clamping. For vancomycin and fluoroquinolones, administer within 120 minutes before incision. Rationale: Achieve Adequa…	Administer intravenous SAP within 60 minutes before the surgical incision. For Cesarean delivery, administer after umbilical cord clamping. For vancomycin and fluoroquinolones, administer within 120 minutes before incision. Important Considerations: Appropriate Antibiotic Selection: The choice of antibiotic should be based on the surgical procedure being performed, the local antibiogram (prevalen…	Achieve Adequate Tissue Concentrations: The primary goal of SAP is to achieve sufficient antibiotic concentrations in the tissues at the surgical site before the incision is made. This timing ensures that bacteria introduced during the surgical procedure are immediately exposed to the antibiotic, minimizing their ability to establish an infection. Delaying administration compromises the effective…	Recommendation: Administer the appropriate prophylactic antibiotic within 60 minutes before the surgical incision (120 minutes for vancomycin and fluoroquinolones due to their longer infusion times). Re-dosing should occur based on the antibiotic's half-life and the duration of the procedure, ensuring adequate tissue concentration throughout the surgery. Ration: The primary rationale for pre-inci…	Recommendation: Administer the appropriate SAP within 60 minutes before the surgical incision (120 minutes for vancomycin or fluoroquinolones due to their longer infusion times). For C-sections, administer after umbilical cord clamping. It's important to emphasize that SAP is not a blanket recommendation for all surgical procedures. The decision to administer SAP, the choice of antibiotic, and th…
6	For the prevention of surgical site infection, should preoperative oral antibiotics combined with mechanical bowel preparation (MBP) be used in adult patients undergoing elective colorectal surgery? Provide the recommendation and the rationale for the recommendations.	Recommendation: The panel suggests that preoperative oral antibiotics combined with mechanical bowel preparation (MBP) should be used to reduce the risk of SSI in adult patients undergoing elective colorectal surgery. Rationale: Overall moderate quality evidence shows that preoperative oral antibiotics combined with MBP reduce the SSI rate compared to MBP alone. Of note, none of the included stud…	For adult patients undergoing elective colorectal surgery, the use of preoperative oral antibiotics combined with mechanical bowel preparation (MBP) is generally recommended to prevent surgical site infections (SSIs). This recommendation is based on evidence suggesting that the combination of oral antibiotics and MBP is more effective in reducing the risk of SSIs compared to MBP alone or no prepa…	Use of Preoperative Oral Antibiotics with MBP: Recommendation: Strongly recommended Population: Adult patients undergoing elective colorectal surgery. Considerations: Patient Tolerability: While effective, MBP can be uncomfortable for patients, and adherence to the regimen is crucial for its effectiveness. Antibiotic Stewardship: Careful selection and use of oral antibiotics are important to mini…	1.Reduction in Bacterial Load: The rationale for using oral antibiotics in combination with MBP is to reduce the bacterial load in the colon. MBP helps clear the fecal content, while oral antibiotics specifically target and reduce the number of bacteria in the bowel. 2.Evidence of Efficacy: Several studies and meta-analyses have shown that the combination of oral antibiotics and MBP significantly…	Recommendation: The use of preoperative oral antibiotics combined with mechanical bowel preparation (MBP) is generally recommended for adult patients undergoing elective colorectal surgery to prevent surgical site infections (SSIs). This recommendation is based on evidence suggesting that the combination of these interventions can significantly reduce the risk of SSIs compared to using either str…	Recommendation: Use of Preoperative Oral Antibiotics and MBP: It is recommended to administer preoperative oral antibiotics in conjunction with mechanical bowel preparation for adult patients undergoing elective colorectal surgery. Rational: 1.Reduction in SSIs: Studies have shown that combining oral antibiotics with MBP is more effective in reducing SSIs compared to MBP alone or no preparation. …	Recommendation: For adult patients undergoing elective colorectal surgery, it is recommended to use preoperative oral antibiotics in combination with mechanical bowel preparation (MBP) to reduce the risk of surgical site infections (SSI). Rationale: 1. Enhanced Reduction of Bacterial Load: Mechanical Bowel Preparation (MBP): Involves the use of laxatives or enemas to cleanse the colon, thereby re…	For adult patients undergoing elective colorectal surgery, it is recommended to use preoperative oral antibiotics in combination with mechanical bowel preparation (MBP) to reduce the risk of surgical site infections (SSI).	1. Enhanced Reduction of Bacterial Load: Mechanical Bowel Preparation (MBP): Involves the use of laxatives or enemas to cleanse the colon, thereby reducing fecal content and bacterial load. While MBP alone helps decrease the number of bacteria, its efficacy in preventing SSIs has been limited when used as a standalone intervention. Oral Antibiotics: Administered preoperatively, oral antibiotics f…	Recommendation: Recommendation:For adult patients undergoing elective colorectal surgery, it is recommended to use preoperative oral antibiotics in combination with mechanical bowel preparation (MBP) to reduce the risk of surgical site infections (SSIs). Implementation Considerations: Timing and Protocol Adherence: Ensure that oral antibiotics and MBP are administered according to established pro…	Recommendation: For adult patients undergoing elective colorectal surgery, it is recommended to use preoperative oral antibiotics in combination with mechanical bowel preparation (MBP) to reduce the risk of surgical site infections (SSIs). Ration: 1. Enhanced Reduction of Bacterial Load: Mechanical Bowel Preparation (MBP): Involves cleansing the colon by inducing diarrhea through laxatives, which…	Recommendation: For adult patients undergoing elective colorectal surgery, it is recommended to use preoperative oral antibiotics combined with mechanical bowel preparation (MBP) for the prevention of surgical site infections (SSIs). Rationale: 1. Reduced infection rates: Multiple studies and meta-analyses have shown that the combination of oral antibiotics and MBP significantly reduces the risk …	For adult patients undergoing elective colorectal surgery, it is recommended to use preoperative oral antibiotics combined with mechanical bowel preparation (MBP) for the prevention of surgical site infections (SSIs).	1.Reduced infection rates: Multiple studies and meta-analyses have shown that the combination of oral antibiotics and MBP significantly reduces the risk of SSIs compared to MBP alone or no preparation. This combination approach has been associated with lower rates of overall SSIs, incisional SSIs, and organ/space SSIs. 2.Improved patient outcomes: The use of oral antibiotics with MBP has been lin…	Recommendation: Preoperative oral antibiotics combined with mechanical bowel preparation (MBP) should be used in adult patients undergoing elective colorectal surgery. This recommendation is supported by several professional organizations and guidelines, including the World Health Organization (WHO), the American Society of Colon and Rectal Surgeons (ASCRS), and the Society for Healthcare Epidemi…	Recommendation: Preoperative oral antibiotics combined with mechanical bowel preparation (MBP) should be used in adult patients undergoing elective colorectal surgery for the prevention of surgical site infections (SSIs). Ration: 1.Reduced SSI rates: Multiple studies and meta-analyses have shown that the combination of oral antibiotics and MBP significantly reduces the risk of SSIs compared to MB…	Recommendation: Preoperative oral antibiotics combined with mechanical bowel preparation (MBP) are NOT recommended for the prevention of surgical site infection (SSI) in adult patients undergoing elective colorectal surgery. Rationale: Lack of added benefit: While mechanical bowel preparation (MBP) has historically been a standard practice, numerous studies have demonstrated that the addition of …	Preoperative oral antibiotics combined with mechanical bowel preparation (MBP) are NOT recommended for the prevention of surgical site infection (SSI) in adult patients undergoing elective colorectal surgery.	Lack of added benefit: While mechanical bowel preparation (MBP) has historically been a standard practice, numerous studies have demonstrated that the addition of oral antibiotics to MBP does not further reduce the incidence of SSI compared to MBP alone or even no bowel preparation at all. The primary benefit from reducing SSIs comes from the intravenous prophylactic antibiotics administered shor…	Recommendation: Preoperative oral antibiotics combined with mechanical bowel preparation (MBP) is NOT recommended for the prevention of surgical site infection (SSI) in adult patients undergoing elective colorectal surgery. Ration: While MBP was historically a standard practice, numerous studies have shown that it does not reduce SSI rates and may even be detrimental. Adding oral antibiotics to M…	Recommendation: Preoperative oral antibiotics combined with mechanical bowel preparation (MBP) are NOT recommended for the prevention of surgical site infection (SSI) in adult patients undergoing elective colorectal surgery. Ration: Lack of Benefit: Several high-quality studies, including randomized controlled trials, have demonstrated that adding oral antibiotics to MBP does not provide any addi…
7	For the prevention of surgical site infection, should mechanical bowel preparation alone (without administration of oral antibiotics) be used in adult patients undergoing elective colorectal surgery? Provide the recommendation and the rationale for the recommendations.	Recommendation: The panel recommends that MBP alone (without administration of oral antibiotics) should not be used for the purpose of reducing SSI in adult patients undergoing elective colorectal surgery. Rationale: A moderate quality of evidence shows that preoperative MBP alone has no benefit in reducing the SSI rate when compared to performing no MBP. Moreover, the meta-analysis indicates tha…	For the prevention of surgical site infection (SSI) in adult patients undergoing elective colorectal surgery, mechanical bowel preparation (MBP) alone, without the administration of oral antibiotics, is generally not recommended. Instead, the combination of mechanical bowel preparation with oral antibiotics is often advised. Recommendation: Do not use mechanical bowel preparation alone: Evidence …	Do not use mechanical bowel preparation alone: Evidence suggests that using MBP alone does not significantly reduce the risk of surgical site infections compared to no bowel preparation at all. Use combined mechanical bowel preparation and oral antibiotics: Studies have shown that the combination of MBP with oral antibiotics is more effective in reducing the incidence of SSIs compared to MBP alon…	1.Bacterial Reduction: The rationale behind using oral antibiotics with MBP is to decrease the concentration of bacteria in the colon. MBP alone primarily cleanses the bowel of fecal material but does not sufficiently reduce the bacterial count. 2.Evidence from Studies: Numerous studies and meta-analyses have demonstrated that the combination of MBP with oral antibiotics significantly reduces the…	Recommendation: Do not use mechanical bowel preparation alone. Instead, combine it with oral antibiotics for patients undergoing elective colorectal s urgery. Ratinoal: 1.Efficacy in Reducing SSI: Studies have shown that the combination of mechanical bowel preparation and oral antibiotics significantly reduces the incidence of SSIs compared to mechanical bowel preparation alone or no preparation …	Recommendation: The recommendation is to use a combination of mechanical bowel preparation and oral antibiotics for patients undergoing elective colorectal surgery to reduce the incidence of surgical site infections. Rational: 1. Evidence from Studies: Numerous studies and meta-analyses have shown that the combination of MBP with oral antibiotics significantly reduces the rate of SSIs compared to…	Recommendation: Mechanical bowel preparation (MBP) alone, without the administration of oral antibiotics, is not recommended for the prevention of surgical site infections (SSIs) in adult patients undergoing elective colorectal surgery. Rationale: 1. Evidence from Clinical Studies: Inefficacy of MBP Alone: Multiple randomized controlled trials and systematic reviews have demonstrated that mechani…	Mechanical bowel preparation (MBP) alone, without the administration of oral antibiotics, is not recommended for the prevention of surgical site infections (SSIs) in adult patients undergoing elective colorectal surgery.	1. Evidence from Clinical Studies: Inefficacy of MBP Alone: Multiple randomized controlled trials and systematic reviews have demonstrated that mechanical bowel preparation by itself does not significantly reduce the incidence of SSIs in elective colorectal surgeries. Some studies have even suggested that MBP alone may be associated with adverse effects, such as dehydration, electrolyte imbalance…	Recommendation: Mechanical bowel preparation (MBP) used alone, without the administration of oral antibiotics, is not recommended for the prevention of surgical site infections (SSI) in adult patients undergoing elective colorectal surgery. Instead, when bowel preparation is undertaken, it should be combined with oral antibiotics to effectively reduce the risk of SSIs. Ration: Recent evidence and…	Recommendation: Mechanical bowel preparation (MBP) alone should not be used for the prevention of surgical site infections (SSIs) in adult patients undergoing elective colorectal surgery. Instead, a combination of mechanical bowel preparation with oral antibiotics is recommended to more effectively reduce the risk of SSIs. Ration: 1.Evidence from Clinical Studies: Enhanced Reduction of Bacterial …	Regarding the use of mechanical bowel preparation (MBP) alone for the prevention of surgical site infections (SSIs) in adult patients undergoing elective colorectal surgery, the current recommendation is: Recommendation: Mechanical bowel preparation alone (without oral antibiotics) is not recommended for the prevention of surgical site infections in adult patients undergoing elective colorectal s…	Recommendation: Mechanical bowel preparation alone (without oral antibiotics) is not recommended for the prevention of surgical site infections in adult patients undergoing elective colorectal surgery.	1. Lack of efficacy: Multiple studies and meta-analyses have shown that mechanical bowel preparation alone does not significantly reduce the risk of surgical site infections compared to no preparation at all. The practice of MBP alone has not demonstrated a clear benefit in preventing SSIs. 2. Potential adverse effects: MBP can lead to electrolyte imbalances, dehydration, and patient discomfort. …	Recommendation: Mechanical bowel preparation alone (without oral antibiotics) is not recommended for the prevention of surgical site infections in adult patients undergoing elective colorectal surgery. Ration: 1.Lack of efficacy: Multiple studies and meta-analyses have shown that MBP alone does not significantly reduce the risk of SSIs compared to no bowel preparation. Some research even suggests…	Recommendation: Mechanical bowel preparation alone (without oral antibiotics) is not recommended for the prevention of surgical site infections in adult patients undergoing elective colorectal surgery. Ration: 1.Limited efficacy of MBP alone: Multiple studies and meta-analyses have shown that mechanical bowel preparation alone does not significantly reduce the risk of surgical site infections com…	Recommendation: Mechanical bowel preparation (MBP) alone, without oral antibiotics, should not be used for the prevention of surgical site infection (SSI) in adult patients undergoing elective colorectal surgery. Rationale: While MBP was historically thought to reduce SSIs by decreasing the bacterial load in the colon, multiple high-quality studies have demonstrated that MBP alone is not effectiv…	Mechanical bowel preparation (MBP) alone, without oral antibiotics, should not be used for the prevention of surgical site infection (SSI) in adult patients undergoing elective colorectal surgery.	While MBP was historically thought to reduce SSIs by decreasing the bacterial load in the colon, multiple high-quality studies have demonstrated that MBP alone is not effective in preventing SSIs. In fact, some studies suggest that MBP alone may even increase the risk of SSI. Here's a breakdown of the rationale: Lack of Evidence of Benefit: Robust evidence from randomized controlled trials has sh…	Recommendation: While MBP was historically considered standard practice, robust evidence now demonstrates that it does not independently reduce the risk of SSI and may even be detrimental. Oral antibiotics, when combined with intravenous antibiotics, do demonstrably decrease SSI rates. Ration: While MBP was historically considered standard practice, robust evidence now demonstrates that it does n…	Recommendation: Mechanical bowel preparation (MBP) alone, without the addition of oral antibiotics, should not be used for the prevention of surgical site infection (SSI) in adult patients undergoing elective colorectal surgery. Ration: While MBP was historically a standard practice, current evidence strongly suggests that it offers no benefit in reducing SSI rates when used alone. Moreover, it c…
8	For the prevention of surgical site infection, should hair be removed or, if absolutely necessary, should it be removed only with a clipper in patients undergoing any surgical procedure? Should shaving be recommended, whether preoperatively or in the operating room? Provide the recommendation and the rationale for the recommendations.	Recommendation: The panel recommends that in patients undergoing any surgical procedure, hair should either not be removed or, if absolutely necessary, it should be removed only with a clipper. Shaving is strongly discouraged at all times, whether preoperatively or in the operating room (OR). Rationale: For the formulation of the recommendation, the GDG considered the meta-analysis comparing clip…	For the prevention of surgical site infections (SSIs), it is generally recommended that hair should not be removed unless it will interfere with the surgical procedure. If hair removal is absolutely necessary, it should be done using clippers rather than razors. Shaving with a razor is not recommended, either preoperatively or in the operating room. Rationale for Recommendations: 1. Minimize Skin…	For the prevention of surgical site infections (SSIs), it is generally recommended that hair should not be removed unless it will interfere with the surgical procedure. If hair removal is absolutely necessary, it should be done using clippers rather than razors. Shaving with a razor is not recommended, either preoperatively or in the operating room.	1.Minimize Skin Microtrauma: Shaving with a razor can cause micro-abrasions or small cuts on the skin, which can serve as entry points for bacteria, increasing the risk of infection. Clippers, on the other hand, trim the hair close to the skin without causing such abrasions. 2.Evidence-Based Practice: Clinical studies and guidelines have shown that the use of clippers is associated with a lower r…	Recommendation: For the prevention of surgical site infections (SSIs), it is generally recommended that hair should not be removed unless it will interfere with the surgical procedure. If hair removal is necessary, it should be done using clippers rather than shaving. Shaving, whether preoperatively or in the operating room, is not recommended. Ratinoal: 1.Increased Risk of Infection with Shaving…	Recommendation: For the prevention of surgical site infections (SSIs), it is generally recommended that hair should not be removed unless it will interfere with the surgical procedure. If hair removal is deemed absolutely necessary, it should be done using clippers rather than razors. Shaving, whether preoperatively or in the operating room, is not recommended. Rational: 1.Skin Integrity: Shaving…	Recommendation: 1. Avoid Routine Hair Removal: Hair removal should not be performed routinely for all surgical patients. It should only be done when hair interferes with the surgical procedure or the application of medical devices. 2. Use Clippers If Hair Removal Is Necessary: When hair removal is essential, it should be performed solely with electric clippers or other non-razor methods. Shaving …	1.Avoid Routine Hair Removal: Hair removal should not be performed routinely for all surgical patients. It should only be done when hair interferes with the surgical procedure or the application of medical devices. 2.Use Clippers If Hair Removal Is Necessary: When hair removal is essential, it should be performed solely with electric clippers or other non-razor methods. Shaving with blades or raz…	1.Reduction of Surgical Site Infections (SSIs): Removing hair can potentially decrease the risk of SSIs by reducing the number of bacteria on the skin that could enter the surgical site. However, the benefits must be weighed against the risks associated with hair removal techniques. 2.Minimizing Skin Abrasions: Shaving with razors can cause micro-abrasions and small cuts in the skin, which may in…	Recommendation: Hair removal for the purpose of preventing surgical site infections (SSIs) should be avoided unless it is absolutely necessary for the specific surgical procedure. When hair removal is deemed essential, it should be performed exclusively using electric clippers rather than razors. Additionally, hair removal should be conducted in the preoperative setting rather than in the operati…	Recommendation: 1. Avoid Routine Hair Removal: Hair should not be removed routinely for the prevention of surgical site infections (SSIs). 2. If Hair Removal Is Necessary: Use Clippers Only: When hair removal is essential for the surgical procedure, it should be performed exclusively with electric clippers rather than razors. Timing of Hair Removal: Hair removal should be done preoperatively, pre…	Recommendation: For the prevention of surgical site infections (SSIs), it is recommended that: 1. Hair should not be routinely removed prior to surgery. 2. If hair removal is deemed absolutely necessary, it should be performed using electric clippers with a single-use head. 3. Shaving, whether preoperatively or in the operating room, is not recommended and should be avoided. Rationale: 1. Non-rem…	1.Hair should not be routinely removed prior to surgery. 2.If hair removal is deemed absolutely necessary, it should be performed using electric clippers with a single-use head. 3.Shaving, whether preoperatively or in the operating room, is not recommended and should be avoided. Additional considerations: 1.Timing: If hair removal is necessary, it should be performed as close to the time of surge…	1.Non-removal of hair: The primary recommendation is to avoid hair removal altogether unless it interferes with the surgical site. This is based on evidence that intact skin provides a natural barrier against bacterial invasion. Unnecessarily disturbing this barrier can increase the risk of SSIs. 2.Use of electric clippers when necessary: If hair removal is deemed essential, electric clippers are…	Recommendation: Hair should not be routinely removed prior to surgery. If hair removal is deemed absolutely necessary, it should be performed using electric clippers with a single-use head. Shaving, whether preoperatively or in the operating room, is not recommended and should be avoided. Additional considerations: If hair removal is necessary, it should be performed as close to the time of surge…	Recommendation: 1.Hair should not be routinely removed for surgical procedures. 2.If hair removal is deemed absolutely necessary, it should be performed using electric clippers with a single-use head. 3.Shaving, whether preoperatively or in the operating room, is not recommended and should be avoided. Ration: 1. Avoiding routine hair removal: Many surgical procedures can be performed safely witho…	Recommendation: Hair should not be routinely removed before surgery. If hair removal is absolutely necessary because it interferes with the operation, it should be removed with clippers immediately before the surgery, preferably in the operating room. Shaving should not be recommended, either preoperatively or in the operating room. Rationale: Shaving increases the risk of surgical site infection…	Hair should not be routinely removed before surgery. If hair removal is absolutely necessary because it interferes with the operation, it should be removed with clippers immediately before the surgery, preferably in the operating room. Shaving should not be recommended, either preoperatively or in the operating room.	Shaving increases the risk of surgical site infection (SSI). Shaving creates micro-abrasions on the skin, providing entry points for bacteria and increasing the risk of infection. Clippers, on the other hand, cause significantly less skin trauma. Preoperative hair removal, even with clippers, increases risk compared to no removal. The longer the time between hair removal and the incision, the gre…	Recommendation: Hair should not be routinely removed for surgical procedures. If hair removal is absolutely necessary because it interferes with the operation itself, it should be removed with clippers immediately before the procedure in the operating room. Shaving with a razor should not be recommended. Shaving with a razor is associated with a higher risk of SSIs and should be avoided. These re…	Recommendation: Hair should not be removed routinely for surgical procedures. If hair removal is absolutely necessary (e.g., to facilitate incision closure or ensure adherence of dressings), it should be removed with clippers immediately before the surgery, preferably in the operating room. Shaving with a razor should not be recommended, neither preoperatively nor in the operating room. Ration: S…
9	For the prevention of surgical site infection, is alcohol-based antiseptic solutions based on chlorhexidine gluconate recommended for surgical site skin preparation in patients undergoing surgical procedures? Provide the recommendation and the rationale for the recommendations.	Recommendation: The panel recommends alcohol-based antiseptic solutions based on CHG for surgical site skin preparation in patients undergoing surgical procedures. Rationale: Moderate quality evidence shows that the use of alcohol-based antiseptic solutions for surgical site skin preparation is more effective compared to aqueous solutions in reducing SSI. A meta-analysis of available studies (low…	Yes, alcohol-based antiseptic solutions containing chlorhexidine gluconate are generally recommended for surgical site skin preparation in patients undergoing surgical procedures. This recommendation is based on evidence that such solutions are effective in reducing the risk of surgical site infections (SSIs). Rationale for the Recommendation: 1. Broad Spectrum Efficacy: Chlorhexidine gluconate i…	Yes, alcohol-based antiseptic solutions containing chlorhexidine gluconate are generally recommended for surgical site skin preparation in patients undergoing surgical procedures. This recommendation is based on evidence that such solutions are effective in reducing the risk of surgical site infections (SSIs).	1.Broad Spectrum Efficacy: Chlorhexidine gluconate is a broad-spectrum antiseptic that is effective against a wide range of microorganisms, including bacteria, viruses, and fungi. This makes it particularly useful in reducing the microbial load on the skin prior to surgery. 2.Prolonged Antimicrobial Activity: Chlorhexidine has a persistent effect, providing continued antimicrobial activity even a…	Recommendation: Yes, alcohol-based antiseptic solutions containing chlorhexidine gluconate are recommended for surgical site skin preparation in patients undergoing surgical procedures. This recommendation is supported by evidence suggesting that chlorhexidine gluconate, especially when combined with alcohol, is more effective in reducing the risk of surgical site infections (SSIs) compared to ot…	Recommendation: Yes, alcohol-based antiseptic solutions containing chlorhexidine gluconate are generally recommended for surgical site skin preparation in patients undergoing surgical procedures. This recommendation is based on evidence demonstrating that these solutions are effective in reducing the risk of surgical site infections (SSIs). Rational: 1.Broad-Spectrum Antimicrobial Activity: Chlor…	Yes, alcohol-based antiseptic solutions containing chlorhexidine gluconate (CHG) are recommended for surgical site skin preparation in patients undergoing surgical procedures to prevent surgical site infections (SSIs). Recommendation Use an alcohol-based chlorhexidine gluconate (CHG) solution for preoperative skin antisepsis in patients undergoing surgical procedures. Rationale 1. Superior Antimi…	Use an alcohol-based chlorhexidine gluconate (CHG) solution for preoperative skin antisepsis in patients undergoing surgical procedures.	1. Superior Antimicrobial Efficacy: Chlorhexidine gluconate (CHG) has broad-spectrum antimicrobial activity, effectively targeting a wide range of bacteria, including Staphylococcus aureus and Enterococcus faecalis, which are common pathogens in SSIs. Alcohol, typically isopropyl or ethanol, enhances the rapid antimicrobial action of CHG by disrupting microbial cell membranes, leading to quicker …	Recommendation: For surgical site skin preparation in patients undergoing surgical procedures, alcohol-based antiseptic solutions containing chlorhexidine gluconate (e.g., chlorhexidine gluconate 2% in 70% isopropyl alcohol) are strongly recommended over other antiseptic agents such as povidone-iodine or aqueous chlorhexidine solutions. Ration: 1. Superior Efficacy in Reducing Skin Flora: Chlorhe…	Recommendation: For the prevention of surgical site infections (SSIs), it is recommended to use alcohol-based antiseptic solutions containing chlorhexidine gluconate (CHG) for surgical site skin preparation in patients undergoing surgical procedures. Ration: 1.Enhanced Antimicrobial Efficacy: Broad-Spectrum Activity: Chlorhexidine gluconate exhibits broad-spectrum antimicrobial activity against G…	Yes, alcohol-based antiseptic solutions containing chlorhexidine gluconate are widely recommended for surgical site skin preparation in patients undergoing surgical procedures to prevent surgical site infections (SSIs). This recommendation is supported by several authoritative guidelines and research studies. Here's a detailed explanation of the recommendation and its rationale: Recommendation: T…	Yes, alcohol-based antiseptic solutions containing chlorhexidine gluconate are widely recommended for surgical site skin preparation in patients undergoing surgical procedures to prevent surgical site infections (SSIs). This recommendation is supported by several authoritative guidelines and research studies. Here's a detailed explanation of the recommendation and its rationale: Recommendation: T…	1. Superior antimicrobial efficacy: Chlorhexidine gluconate combined with alcohol provides broad-spectrum antimicrobial activity against gram-positive and gram-negative bacteria, fungi, and some viruses. The alcohol component provides rapid killing of microorganisms, while chlorhexidine offers sustained antimicrobial activity. 2. Residual effect: Unlike alcohol alone, which evaporates quickly, ch…	Recommendation: The use of alcohol-based chlorhexidine gluconate (CHG) solutions is recommended for preoperative skin antisepsis in patients undergoing surgical procedures. It's important to note that while CHG-alcohol solutions are generally recommended, there are some considerations: Patient allergies or sensitivities to chlorhexidine should be taken into account. For certain types of surgeries…	Recommendation: The use of alcohol-based chlorhexidine gluconate (CHG) solutions is recommended for preoperative skin antisepsis to reduce the risk of surgical site infections. It's important to note that there are some contraindications and considerations for using CHG-alcohol solutions: They should not be used on mucous membranes or for procedures involving the eyes, ears, or central nervous sy…	Recommendation: Yes, alcohol-based antiseptic solutions containing chlorhexidine gluconate (CHG) are generally recommended for surgical site skin preparation prior to incision for most surgical procedures. Rationale: Superior Efficacy: Numerous studies demonstrate that CHG-alcohol solutions are more effective than traditional povidone-iodine solutions in reducing the risk of surgical site infecti…	Yes, alcohol-based antiseptic solutions containing chlorhexidine gluconate (CHG) are generally recommended for surgical site skin preparation prior to incision for most surgical procedures. Important Considerations: Concentration: The optimal concentration of CHG in alcohol-based solutions is typically between 0.5% and 2%. Application Technique: Proper application technique is essential for maxim…	Superior Efficacy: Numerous studies demonstrate that CHG-alcohol solutions are more effective than traditional povidone-iodine solutions in reducing the risk of surgical site infections (SSIs). This is attributed to CHG's broad-spectrum antimicrobial activity against bacteria, fungi, and viruses, including methicillin-resistant Staphylococcus aureus (MRSA). The alcohol component enhances rapid sk…	Recommendation: Yes, chlorhexidine gluconate (CHG)-based antiseptic solutions, particularly in alcohol-based formulations (e.g., 2% CHG in 70% isopropyl alcohol), are recommended for surgical site skin preparation prior to incision for most surgical procedures. Important considerations: Flammable: Alcohol-based solutions are flammable, so precautions must be taken to ensure they are fully dry bef…	Recommendation: Yes, alcohol-based antiseptic solutions containing chlorhexidine gluconate (CHG) are generally recommended for surgical site skin preparation in patients undergoing surgical procedures. Important Considerations: Flammability: Alcohol-based solutions are flammable, and precautions should be taken to ensure they are completely dry before using electrocautery or other sources of igni…
10	For the prevention of surgical site infection, should antimicrobial sealants be used after surgical site skin preparation? Provide the recommendation and the rationale for the recommendations.	Recommendation: The panel suggests that antimicrobial sealants should not be used after surgical site skin preparation for the purpose of reducing SSI. Rationale: Overall very low quality evidence from eight RCTs and one quasi-randomized trial shows that the preoperative application of antimicrobial skin sealants, in addition to standard surgical site skin preparation, produces neither benefit no…	The use of antimicrobial sealants after surgical site skin preparation is not generally recommended for the prevention of surgical site infections (SSIs). This recommendation is based on the lack of sufficient evidence demonstrating their effectiveness in reducing SSIs. Here are some key points and rationale behind this recommendation: 1. Lack of Strong Evidence: Current guidelines and studies ha…	The use of antimicrobial sealants after surgical site skin preparation is not generally recommended for the prevention of surgical site infections (SSIs). This recommendation is based on the lack of sufficient evidence demonstrating their effectiveness in reducing SSIs.	Here are some key points and rationale behind this recommendation: 1.Lack of Strong Evidence: Current guidelines and studies have not consistently shown that antimicrobial sealants significantly reduce the incidence of SSIs when compared to standard skin preparation techniques alone. 2.Standard Practices: Surgical site infection prevention primarily relies on established practices such as proper …	Recommendation: Guideline Position: Most major guidelines, such as those from the Centers for Disease Control and Prevention (CDC) and the World Health Organization (WHO), do not specifically recommend the routine use of antimicrobial sealants as a standard practice for SSI prevention. Rational: Evidence and Rationale: The rationale for this position is based on the lack of strong, consistent evi…	Recommendation: Not Routinely Recommended: Antimicrobial sealants are not routinely recommended as a standard practice for SSI prevention after surgical site skin preparation. Rational: 1.Lack of Strong Evidence: There is insufficient high-quality evidence to demonstrate that antimicrobial sealants significantly reduce the incidence of SSIs compared to standard skin preparation methods alone. 2.F…	Recommendation: Antimicrobial sealants should be considered as an adjunctive measure following surgical site skin preparation to help prevent surgical site infections (SSIs), particularly in high-risk surgical procedures or patient populations. Their routine use in all surgical cases is not universally mandated but may be beneficial in specific contexts where the risk of infection is elevated. Ra…	Antimicrobial sealants should be considered as an adjunctive measure following surgical site skin preparation to help prevent surgical site infections (SSIs), particularly in high-risk surgical procedures or patient populations. Their routine use in all surgical cases is not universally mandated but may be beneficial in specific contexts where the risk of infection is elevated.	Antimicrobial sealants function by providing a sustained antimicrobial barrier at the surgical site, which can inhibit bacterial colonization and biofilm formation—key factors in the development of SSIs. When used in conjunction with standard skin antisepsis protocols (such as chlorhexidine or iodophor-based preparations), sealants may enhance the overall effectiveness of infection prevention str…	Recommendation: Recommendation: Antimicrobial sealants may be considered as an adjunctive measure following surgical site skin preparation to help prevent surgical site infections (SSIs), particularly in high-risk surgical procedures or patient populations where the risk of infection is elevated. Implementation Considerations: Risk Assessment: Evaluate the patient's risk factors for SSIs, includi…	Recommendation: Antimicrobial sealants should not be routinely used after surgical site skin preparation for the prevention of surgical site infections (SSIs). Their application should be considered selectively, primarily in high-risk surgical cases where the potential benefits outweigh the costs and possible risks. Ration: 1.Evidence from Clinical Studies: Mixed Outcomes: Numerous studies and sy…	Regarding the use of antimicrobial sealants for the prevention of surgical site infections (SSIs) after surgical site skin preparation, current evidence and guidelines do not strongly support their routine use. Here's the recommendation and rationale: Recommendation: The routine use of antimicrobial sealants after surgical site skin preparation is not recommended for the prevention of surgical si…	The routine use of antimicrobial sealants after surgical site skin preparation is not recommended for the prevention of surgical site infections.It's important to note that while routine use is not recommended, there may be specific situations or high-risk procedures where the use of antimicrobial sealants could be considered. However, such decisions should be based on individual risk assessment,…	1.Insufficient evidence of efficacy: Current research has not consistently demonstrated that antimicrobial sealants provide significant additional benefit in reducing SSIs when compared to standard skin preparation techniques alone. Studies have shown mixed results, with some indicating potential benefits and others showing no significant difference in SSI rates. 2.Cost-effectiveness concerns: An…	Recommendation: The World Health Organization (WHO) and the Centers for Disease Control and Prevention (CDC) do not recommend the routine use of antimicrobial sealants after surgical site skin preparation for the prevention of SSIs.It's important to note that while routine use is not recommended, there may be specific clinical scenarios or high-risk patients where the use of antimicrobial sealant…	Recommendation: The World Health Organization (WHO) and the Centers for Disease Control and Prevention (CDC) do not recommend the routine use of antimicrobial sealants after surgical site skin preparation for the prevention of SSIs. It's important to note that while routine use is not recommended, there may be specific clinical scenarios or high-risk patients where the use of antimicrobial sealan…	Current guidelines do not recommend the routine use of antimicrobial sealants after surgical site skin preparation for the prevention of surgical site infection (SSI). Rationale: Lack of compelling evidence: While some studies have shown a potential benefit of antimicrobial sealants in reducing SSI rates, particularly in certain high-risk procedures or patient populations, the overall evidence is…	Current guidelines do not recommend the routine use of antimicrobial sealants after surgical site skin preparation for the prevention of surgical site infection (SSI). Exceptions: While routine use is not recommended, some specific situations might warrant consideration of antimicrobial sealants, but this should be done on a case-by-case basis after careful risk assessment and in consultation wit…	Lack of compelling evidence: While some studies have shown a potential benefit of antimicrobial sealants in reducing SSI rates, particularly in certain high-risk procedures or patient populations, the overall evidence is not robust enough to warrant routine use. Many studies have methodological limitations, and the observed benefits are often small and inconsistent. Larger, well-designed randomiz…	Recommendation: Routine use of antimicrobial sealants after surgical skin preparation is not recommended. Current best practice for SSI prevention focuses on a multi-pronged approach that includes: Appropriate patient selection and optimization: Addressing modifiable risk factors such as smoking, diabetes, and obesity. Optimal surgical technique: Minimizing tissue trauma, maintaining tissue perfu…	Recommendation: Routine use of antimicrobial sealants is not recommended after surgical site skin preparation. Ration: While antimicrobial sealants create a barrier over the incision site and may seem intuitively beneficial, studies have not consistently demonstrated a reduction in surgical site infections (SSIs) compared to standard skin preparation alone. Furthermore, some sealants can have dra…
11	For the prevention of surgical site infection, should the administration of oral or enteral multiple nutrient-enhanced nutritional formulas be considered in underweight patients who undergo major surgical operations? Provide the recommendation and the rationale for the recommendations.	Recommendation: The panel suggests considering the administration of oral or enteral multiple nutrient-enhanced nutritional formulas for the purpose of preventing SSI in underweight patients who undergo major surgical operations. Rationale: Multiple nutrient-enhanced nutritional formulas contain any combination of arginine, glutamine, omega-3 fatty acids and nucleotides. After careful appraisal o…	For the prevention of surgical site infections (SSIs) in underweight patients undergoing major surgical operations, the administration of oral or enteral multiple nutrient-enhanced nutritional formulas is often recommended. This recommendation is based on several considerations: 1. Nutritional Support: Underweight patients are typically at higher risk for malnutrition, which can impair immune fun…	For the prevention of surgical site infections (SSIs) in underweight patients undergoing major surgical operations, the administration of oral or enteral multiple nutrient-enhanced nutritional formulas is often recommended.	1.Nutritional Support: Underweight patients are typically at higher risk for malnutrition, which can impair immune function and wound healing. Providing enhanced nutritional support can help improve their nutritional status, potentially reducing the risk of SSIs. 2.Immune Function: Nutrient-enhanced formulas often contain specific nutrients such as arginine, omega-3 fatty acids, and nucleotides, …	Recommendation: 1.Consider Nutritional Supplementation: For underweight patients, especially those identified as malnourished or at risk of malnutrition, nutritional supplementation with oral or enteral nutrient-enhanced formulas may be beneficial. These formulas often contain proteins, vitamins, minerals, and other nutrients that support immune function and tissue repair. 2.Preoperative and Post…	Recommendation: 1.Nutritional Support: It is recommended to provide nutritional support, particularly with nutrient-enhanced formulas, to underweight patients who are at a higher risk of malnutrition. This can be done preoperatively and continued postoperatively to improve their nutritional status. 2.Timing and Composition: Ideally, nutritional supplementation should begin at least 7-14 days prio…	Recommendation: For underweight patients undergoing major surgical operations, the administration of oral or enteral multiple nutrient-enhanced nutritional formulas should be considered as part of a comprehensive strategy to prevent surgical site infections (SSIs). Rationale: 1. Improved Immune Function: Underweight or malnourished patients often have compromised immune systems, which increases t…	Recommendation: For underweight patients undergoing major surgical operations, the administration of oral or enteral multiple nutrient-enhanced nutritional formulas should be considered as part of a comprehensive strategy to prevent surgical site infections (SSIs). Implementation Considerations: Assessment: Conduct a thorough nutritional assessment preoperatively to identify underweight or malnou…	1.Improved Immune Function: Underweight or malnourished patients often have compromised immune systems, which increases the risk of infections, including SSIs. Multiple nutrient-enhanced formulas typically contain higher levels of protein, vitamins (such as vitamin C and zinc), and other immunonutrients that support immune function and enhance the body’s ability to fight infections. 2.Enhanced Wo…	Recommendation: For underweight patients undergoing major surgical operations, the administration of oral or enteral multiple nutrient–enhanced nutritional formulas should be considered as part of their perioperative care to help prevent surgical site infections (SSIs). Ration: Underweight patients often present with malnutrition or inadequate nutritional reserves, which can impair immune functio…	Recommendation: For underweight patients undergoing major surgical operations, the administration of oral or enteral multiple nutrient–enhanced nutritional formulas should be considered as part of perioperative care to help prevent surgical site infections (SSIs). Ration: Underweight patients often present with malnutrition or compromised nutritional status, which are significant risk factors for…	Regarding the prevention of surgical site infections (SSIs) in underweight patients undergoing major surgical operations, the administration of oral or enteral multiple nutrient-enhanced nutritional formulas is generally recommended. Here's the recommendation and rationale: Recommendation: It is recommended to consider the administration of oral or enteral multiple nutrient-enhanced nutritional f…	It is recommended to consider the administration of oral or enteral multiple nutrient-enhanced nutritional formulas in underweight patients who are scheduled to undergo major surgical operations. It's important to note that while this recommendation is generally applicable, the specific nutritional intervention should be tailored to each patient's individual needs and medical condition. The decis…	1.Nutritional status and surgical outcomes: Underweight patients are often at a higher risk of postoperative complications, including SSIs, due to their compromised nutritional status. Malnutrition can impair wound healing, reduce immune function, and increase the risk of infection. 2.Preoperative nutritional optimization: Providing enhanced nutritional support before surgery can help improve the…	Recommendation: Oral or enteral multiple nutrient-enhanced nutritional formulas should be considered for underweight patients who are scheduled to undergo major surgical operations. It's important to note that while this recommendation is generally applicable, the specific nutritional intervention should be tailored to each patient's individual needs, considering factors such as the type of surge…	Recommendation: It is recommended to consider the administration of oral or enteral multiple nutrient-enhanced nutritional formulas in underweight patients who are scheduled to undergo major surgical operations. It's important to note that the specific formulation, timing, and duration of nutritional support should be tailored to individual patient needs and the type of surgery being performed. A…	Recommendation: The routine administration of oral or enteral multiple nutrient-enhanced nutritional formulas is not recommended for the prevention of surgical site infection (SSI) in underweight patients undergoing major surgical operations, unless they are malnourished as determined by validated nutritional assessment tools. Rationale: While underweight status (often defined as BMI < 18.5 kg/m …	The routine administration of oral or enteral multiple nutrient-enhanced nutritional formulas is not recommended for the prevention of surgical site infection (SSI) in underweight patients undergoing major surgical operations, unless they are malnourished as determined by validated nutritional assessment tools.	While underweight status (often defined as BMI < 18.5 kg/m ²) can be associated with malnutrition, it's not synonymous. Many individuals with a low BMI are otherwise healthy and not nutritionally deficient. Simply providing extra calories or nutrients to underweight patients without documented malnutrition is unlikely to provide additional benefit in preventing SSIs and may even pose risks. Here'…	Recommendation: For the prevention of surgical site infection (SSI) in underweight patients undergoing major surgical operations, the administration of oral or enteral immunonutrition (specifically formulas enriched with arginine, glutamine, and omega-3 fatty acids) may be considered. However, it is not routinely recommended as a standard practice. Ration: Potential Benefits: Some studies suggest…	Recommendation: The routine prophylactic use of oral or enteral multiple nutrient-enhanced nutritional formulas is not recommended for the prevention of surgical site infection (SSI) in underweight patients undergoing major surgical operations. Instead of routine supplementation with generic formulas, the following approach is recommended: 1. Nutritional screening: All surgical patients should un…
12	For the prevention of surgical site infection, should immunosuppressive medication be discontinued prior to surgery? Provide the recommendation and the rationale for the recommendations.	Recommendation: The panel suggests not discontinuing immunosuppressive medication prior to surgery for the purpose of preventing SSI. Rationale: Very low quality evidence shows that the perioperative discontinuation of methotrexate (MTX) might be harmful or have no effect on the risk of SSI compared to its continuation. Furthermore, very low quality evidence from two observational studies showed …	The decision to discontinue immunosuppressive medication prior to surgery to prevent surgical site infections (SSIs) should be carefully considered on a case-by-case basis. The recommendations can vary depending on the type of immunosuppressive medication, the underlying condition being treated, the type of surgery, and the patient's overall health. General Recommendations: 1. Risk-Benefit Assess…	The decision to discontinue immunosuppressive medication prior to surgery to prevent surgical site infections (SSIs) should be carefully considered on a case-by-case basis. The recommendations can vary depending on the type of immunosuppressive medication, the underlying condition being treated, the type of surgery, and the patient's overall health. General Recommendations: 1.Risk-Benefit Assessm…	Infection Control: Reducing immunosuppression can help the immune system better respond to potential infections during the perioperative period. Disease Management: Maintaining some level of immunosuppression is crucial for controlling the underlying condition and preventing complications such as organ rejection or disease flare-ups. Individualized Care: Each patient's situation is unique, necess…	Recommendation: 1. Assessment of Infection Risk vs. Disease Flare-Up: Recommendation: Evaluate the risk of SSIs against the risk of a disease flare-up if immunosuppressive medications are discontinued. For patients with autoimmune diseases or organ transplants, abrupt discontinuation can lead to disease exacerbation or organ rejection. 2. Type of Immunosuppressive Medication: Recommendation: Cons…	Recommendation: The decision to discontinue immunosuppressive medication prior to surgery for the prevention of surgical site infections (SSIs) should be individualized, taking into account the type of surgery, the patient's underlying condition, and the specific immunosuppressive agents being used. Here are some general recommendations and rationales: 1. Assess the Risk-Benefit Ratio: The primar…	Recommendation: Whether to discontinue immunosuppressive medications prior to surgery should be determined on an individual basis, considering the specific type of immunosuppressive agent, the underlying condition being treated, the type and urgency of the surgery, and the patient’s overall health. However, general guidelines suggest: 1. Biologic Agents (e.g., TNF inhibitors like infliximab or ad…	Whether to discontinue immunosuppressive medications prior to surgery should be determined on an individual basis, considering the specific type of immunosuppressive agent, the underlying condition being treated, the type and urgency of the surgery, and the patient’s overall health. However, general guidelines suggest: 1. Biologic Agents (e.g., TNF inhibitors like infliximab or adalimumab): Recom…	1.Infection Risk Reduction: Immunosuppressive medications can impair the body’s ability to fight infections, including surgical site infections (SSIs). Temporarily discontinuing certain immunosuppressants around the time of surgery can help enhance the patient’s immune response, thereby reducing the risk of SSIs. 2.Balancing Disease Control: It is crucial to maintain control over the underlying c…	Recommendation: For the prevention of surgical site infections (SSIs), certain immunosuppressive medications should be temporarily discontinued prior to elective surgery. The specific approach depends on the type of immunosuppressive agent, the underlying condition being treated, and the nature of the surgical procedure. It is essential to consult current clinical guidelines and collaborate with …	Recommendation: Whether to discontinue immunosuppressive medications prior to surgery to prevent surgical site infections (SSIs) should be determined on a case-by-case basis, considering the specific medication, the underlying condition being treated, the type of surgery, and the patient's overall health. In general: Continue Essential Immunosuppressants: Medications essential for preventing orga…	The recommendation regarding the discontinuation of immunosuppressive medications prior to surgery for the prevention of surgical site infections (SSIs) is not straightforward. There is no universal guideline that applies to all cases. Instead, the decision should be made on a case-by-case basis, considering various factors. Here's a general overview of the recommendations and rationale: Recommen…	1.In most cases, immunosuppressive medications should not be routinely discontinued prior to surgery. 2.The decision to continue or discontinue immunosuppressive therapy should be made collaboratively between the surgeon, the physician managing the patient's underlying condition, and the patient, considering individual risk factors and the type of surgery. 3.If discontinuation is deemed necessary…	1.Risk of disease flare-up: Abrupt discontinuation of immunosuppressive medications can lead to a flare-up of the underlying condition (e.g., rheumatoid arthritis, inflammatory bowel disease, or organ transplant rejection), which could potentially increase the risk of complications during and after surgery. 2.Wound healing: Some immunosuppressive drugs, particularly corticosteroids, can impair wo…	Recommendation: Immunosuppressive medications should not be routinely discontinued prior to surgery solely for the purpose of preventing surgical site infections. Ration: 1. Risk vs. Benefit: The potential risks of discontinuing immunosuppressive medications often outweigh the theoretical benefits in terms of SSI prevention. Discontinuation can lead to flare-ups of the underlying condition (e.g.,…	Recommendation: Immunosuppressive medications should not be routinely discontinued prior to surgery solely for the purpose of preventing surgical site infections. Ration: 1.Risk vs. Benefit: The potential risks of discontinuing immunosuppressive medications often outweigh the theoretical benefits of reducing SSI risk. Discontinuation can lead to flare-ups of the underlying condition (e.g., rheuma…	Discontinuing immunosuppressive medication prior to surgery is a complex issue with no universally applicable answer. The decision must be individualized based on a careful risk-benefit assessment involving the patient, surgeon, and anesthesiologist, considering the type of surgery, the patient's underlying condition, and the specific immunosuppressive regimen. General Recommendation: Generally, …	Generally, routine discontinuation of all immunosuppressive medications prior to surgery is NOT recommended. Complete cessation carries a significant risk of rejection of transplanted organs, disease flare-up in autoimmune conditions, and increased overall morbidity and mortality. Specific Considerations & Adjustments: Steroid Management: Steroid doses might be adjusted peri-operatively, often in…	Risk of Rejection/Disease Flare: Stopping immunosuppression increases the risk of acute rejection of transplanted organs or a severe flare-up of the underlying disease for which the medication is prescribed. These complications can be life-threatening and significantly more serious than the risk of surgical site infection (SSI). SSI Risk Not Significantly Reduced: Studies have not consistently de…	Recommendation: Generally, continuing immunosuppressive medication is preferred to minimize the risk of rejection (in transplant patients) or disease flare (in patients with autoimmune conditions). Discontinuation or dose reduction carries a significant risk of these serious complications, which can outweigh the risk of surgical site infection (SSI). Situations Where Dose Adjustment or Temporary …	Recommendation: Consult with the prescribing physician (e.g., rheumatologist, transplant specialist) and the surgical team to develop an individualized plan for perioperative immunosuppression management. The goal is to minimize the risk of both surgical site infection (SSI) and complications related to the underlying disease for which the immunosuppressants are prescribed. Ration: Risk of Infect…
13	For the prevention of surgical site infection, should adult patients undergoing general anaesthesia with tracheal intubation for surgical procedures receive an 80% fraction of inspired oxygen intraoperatively and, if feasible, in the immediate postoperative period for 2-6 hours? Provide the recommendation and the rationale for the recommendations.	Recommendation: The panel suggests that adult patients undergoing general anaesthesia with tracheal intubation for surgical procedures should receive an 80% fraction of inspired oxygen (FiO2) intraoperatively and, if feasible, in the immediate postoperative period for 2-6 hours to reduce the risk of SSI. Rationale: A moderate quality of evidence shows that providing high FiO2 (80%) is beneficial …	The recommendation regarding the use of an 80% fraction of inspired oxygen (FiO2) intraoperatively and in the immediate postoperative period for the prevention of surgical site infections (SSIs) has been a subject of research and debate. Based on the available evidence and guidelines, here is the general recommendation and rationale: Recommendation: It is recommended that adult patients undergoin…	It is recommended that adult patients undergoing general anesthesia with tracheal intubation for surgical procedures receive an increased fraction of inspired oxygen (FiO2), such as 80%, intraoperatively and, if feasible, in the immediate postoperative period. However, this recommendation should be balanced with the patient's overall clinical condition and the potential risks associated with high…	1.Evidence of Reduced SSI Risk: Some studies and clinical trials have suggested that administering a higher FiO2 can reduce the incidence of SSIs. The rationale is that increased oxygen levels may enhance the oxidative killing of bacteria by neutrophils and improve tissue oxygenation, which is critical for wound healing and infection prevention. 2.Guidelines Support: Organizations such as the Wor…	Recommendation: The use of an 80% FiO2 during general anesthesia with tracheal intubation and in the immediate postoperative period is a strategy that some guidelines suggest could be considered to reduce the risk of SSIs in certain patient populations. However, this recommendation is often conditional and should be tailored based on individual patient risk factors and the type of surgery being p…	Recommendation: Intraoperative Period: Administering 80% FiO2 during surgery is often recommended as a strategy to reduce SSIs, especially in patients undergoing general anesthesia with tracheal intubation. Immediate Postoperative Period: Continuation of 80% FiO2 for 2-6 hours postoperatively is suggested if feasible, although this is less commonly emphasized compared to intraoperative administra…	Recommendation: For adult patients undergoing general anesthesia with tracheal intubation for surgical procedures, it is recommended to administer an inspired fraction of oxygen (FiO₂) of 80% intraoperatively and, if feasible, continue with 80% FiO₂ in the immediate postoperative period for 2–6 hours to reduce the risk of surgical site infections (SSIs). Rationale: 1. Enhanced Tissue Oxygenation:…	For adult patients undergoing general anesthesia with tracheal intubation for surgical procedures, it is recommended to administer an inspired fraction of oxygen (FiO₂) of 80% intraoperatively and, if feasible, continue with 80% FiO₂ in the immediate postoperative period for 2–6 hours to reduce the risk of surgical site infections (SSIs).	1.Enhanced Tissue Oxygenation: Administering a high FiO₂ of 80% increases the partial pressure of oxygen in the blood and tissues. Elevated tissue oxygen levels are crucial for effective wound healing and support the oxidative killing mechanisms of immune cells, particularly neutrophils, which are essential in combating bacterial contamination at surgical sites. 2.Reduction of Bacterial Growth: H…	Recommendation: Adult patients undergoing general anesthesia with tracheal intubation for surgical procedures should receive a high fraction of inspired oxygen (FiO₂) of approximately 80% intraoperatively and, when feasible, continued in the immediate postoperative period for an additional 2–6 hours to reduce the risk of surgical site infections (SSI). Ration: 1.Enhanced Tissue Oxygenation: Admin…	Recommendation: Adult patients undergoing general anesthesia with tracheal intubation for surgical procedures should receive an 80% fraction of inspired oxygen (FiO₂) intraoperatively and, if feasible, in the immediate postoperative period for 2–6 hours to reduce the risk of surgical site infections (SSIs). Ration: 1. Enhanced Tissue Oxygenation: Administering a high FiO₂ of 80% increases the par…	Recommendation: The World Health Organization (WHO) and several other health organizations recommend that adult patients undergoing general anesthesia with tracheal intubation for surgical procedures should receive an 80% fraction of inspired oxygen (FiO2) intraoperatively and, if feasible, in the immediate postoperative period for 2-6 hours to prevent surgical site infections (SSIs). However, it…	The World Health Organization (WHO) and several other health organizations recommend that adult patients undergoing general anesthesia with tracheal intubation for surgical procedures should receive an 80% fraction of inspired oxygen (FiO2) intraoperatively and, if feasible, in the immediate postoperative period for 2-6 hours to prevent surgical site infections (SSIs). However, it's important to …	1.Potential benefits: Increased tissue oxygenation: Higher FiO2 leads to increased partial pressure of oxygen in the blood and tissues, which may enhance the body's ability to fight infections. Improved wound healing: Better tissue oxygenation can promote faster and more effective wound healing. Reduced risk of SSIs: Some studies have shown a reduction in SSI rates with the use of higher FiO2. 2.…	Recommendation: The World Health Organization (WHO) and several other international guidelines suggest using 80% FiO2 intraoperatively and, if feasible, in the immediate postoperative period for 2-6 hours in adult patients undergoing general anesthesia with tracheal intubation for surgical procedures. However, it's important to note that this recommendation is conditional and based on moderate-qu…	Recommendation: The World Health Organization (WHO) suggests the use of 80% fraction of inspired oxygen (FiO2) intraoperatively and, if feasible, in the immediate postoperative period for 2-6 hours in adult patients undergoing general anesthesia with tracheal intubation for surgical procedures. However, it's important to note that this recommendation is conditional and based on moderate-quality e…	Recommendation: Adult patients undergoing general anesthesia with tracheal intubation for surgical procedures should NOT routinely receive an 80% fraction of inspired oxygen (FiO2) intraoperatively or in the immediate postoperative period for the prevention of surgical site infection (SSI). While some older studies suggested a potential benefit, current evidence does not support the routine use o…	Adult patients undergoing general anesthesia with tracheal intubation for surgical procedures should NOT routinely receive an 80% fraction of inspired oxygen (FiO2) intraoperatively or in the immediate postoperative period for the prevention of surgical site infection (SSI). While some older studies suggested a potential benefit, current evidence does not support the routine use of high FiO2 for …	Lack of strong evidence of benefit: Several meta-analyses and systematic reviews, including those conducted by the World Health Organization (WHO) and other reputable organizations, have concluded that supra-physiologic FiO2 (80% or greater) does not significantly reduce the incidence of SSI compared to lower FiO2 (closer to 30-40%) in most surgical populations. Initial studies showing potential …	Recommendation: Adult patients undergoing general anesthesia with tracheal intubation for surgical procedures should receive supplemental oxygen intraoperatively to maintain oxygen saturations ≥ 90%. While higher fractions of inspired oxygen (FiO2) like 80% were previously considered beneficial, current evidence does not support their routine use for preventing surgical site infections (SSIs) and…	Recommendation: The routine use of an 80% fraction of inspired oxygen (FiO2) intraoperatively and postoperatively (for 2-6 hours) in adult patients undergoing general anesthesia with tracheal intubation for surgical procedures to prevent surgical site infection (SSI) is not recommended. Ration: While supplemental oxygen can have positive physiological effects, the current evidence does not suppor…
14	For the prevention of surgical site infection, is the use of warming devices in the operating room and during the surgical procedure suggested for patient body warming? Provide the recommendation and the rationale for the recommendations.	Recommendation: The panel suggests the use of warming devices in the operating room and during the surgical procedure for patient body warming with the purpose of reducing SSI. Rationale: Overall moderate quality evidence from two RCTs shows that the maintenance of normothermia has a significant benefit in reducing the risk of SSI when compared to non-warming standard care. The GDG unanimously ag…	Yes, the use of warming devices in the operating room and during surgical procedures is recommended for patient body warming to help prevent surgical site infections (SSIs). Maintaining normothermia, or normal body temperature, in patients during surgery is a key strategy for reducing the risk of SSIs. Recommendation: The use of active warming devices, such as forced-air warming systems, electric…	The use of active warming devices, such as forced-air warming systems, electric warming blankets, or warmed intravenous fluids, is suggested to maintain normothermia during the perioperative period.	1.Improved Immune Function: Normothermia supports optimal immune function, which is crucial for preventing infections. Hypothermia can impair the immune response and increase susceptibility to infections. 2.Enhanced Tissue Oxygenation: Maintaining normal body temperature helps improve tissue perfusion and oxygenation, which are vital for wound healing and infection prevention. Hypothermia can lea…	Recommendation: The use of warming devices in the operating room and during surgical procedures is indeed recommended for the prevention of surgical site infections (SSIs). Ratinoal: 1.Maintenance of Normothermia: Hypothermia during surgery can impair immune function and reduce the effectiveness of antibiotics, increasing the risk of SSIs. Maintaining normothermia (normal body temperature) helps …	Recommendation: Maintain Normothermia: It is recommended to maintain a patient's core body temperature at normal levels throughout the perioperative period. This can be achieved through the use of active warming devices such as forced-air warming systems, warming blankets, or fluid warmers. Rational: 1.Improved Immune Function: Normothermia supports optimal immune function, which is crucial for p…	Recommendation: Active warming devices should be routinely used in the operating room and throughout the surgical procedure to maintain patients’ body temperature and prevent hypothermia. Rationale: Maintaining normothermia (normal body temperature) during surgery is crucial for several reasons related to patient outcomes and infection prevention: 1. Reduction of Surgical Site Infections (SSIs): …	Recommendation: Active warming devices should be routinely used in the operating room and throughout the surgical procedure to maintain patients’ body temperature and prevent hypothermia. Implementation: Active Warming Methods: Utilize forced-air warming blankets, circulating water garments, or resistive heating devices that actively regulate and maintain the patient’s body temperature. Monitorin…	Maintaining normothermia (normal body temperature) during surgery is crucial for several reasons related to patient outcomes and infection prevention: 1. Reduction of Surgical Site Infections (SSIs): Hypothermia has been associated with impaired immune function, reduced blood flow to tissues, and impaired wound healing, all of which can increase the risk of SSIs. Active warming helps maintain opt…	Recommendation: Yes, the use of patient warming devices in the operating room and throughout the surgical procedure is recommended to maintain normothermia as a strategy for preventing surgical site infections (SSIs). Ration: 1.Maintenance of Normothermia: Physiological Benefits: Maintaining the patient's core body temperature within the normal range (36–37.5°C or 96.8–99.5°F) during surgery is c…	Recommendation: Recommendation: Active patient warming devices should be routinely used in the operating room and throughout the surgical procedure to maintain the patient’s body temperature within the normal range (normothermia). Implementation: Utilize forced-air warming blankets, fluid warmers, and heated operating room environments as appropriate. Continuously monitor the patient’s core tempe…	Yes, the use of warming devices in the operating room and during surgical procedures is generally suggested for patient body warming to help prevent surgical site infections (SSIs). This practice is recommended by several major healthcare organizations and is supported by scientific evidence. Here's a detailed breakdown of the recommendation and rationale: Recommendation: The use of patient warmi…	The use of patient warming devices before, during, and after surgery is recommended to maintain normothermia (normal body temperature) for the prevention of surgical site infections. It's important to note that while patient warming is generally recommended, the specific methods and timing of warming may vary depending on the type of surgery, patient characteristics, and institutional protocols. …	1. Maintenance of normothermia: Surgical procedures, especially those involving general anesthesia, can lead to hypothermia (low body temperature). Hypothermia is associated with increased risk of surgical site infections and other complications. Warming devices help maintain the patient's core body temperature within the normal range (typically 36.5°C to 37.5°C or 97.7°F to 99.5°F). 2. Enhanced …	Recommendation: The use of patient warming devices before, during, and after surgery is recommended to maintain normothermia (normal body temperature) for the prevention of surgical site infections. It's important to note that while patient warming is generally recommended, the specific methods and timing of warming may vary depending on the type of surgery, patient characteristics, and instituti…	Recommendation: The use of patient warming devices before, during, and after surgery is recommended to maintain normothermia (normal body temperature) and reduce the risk of surgical site infections. It's important to note that while patient warming is generally recommended, the specific methods and devices used may vary depending on the type of surgery, patient characteristics, and facility prot…	Recommendation: Forced-air warming devices are recommended for maintaining normothermia in surgical patients to prevent surgical site infections (SSIs). Rationale: Hypothermia (core body temperature < 36°C) during surgery is a significant risk factor for the development of SSIs. Multiple studies demonstrate a clear association between inadvertent perioperative hypothermia and increased SSI rates.…	Forced-air warming devices are recommended for maintaining normothermia in surgical patients to prevent surgical site infections (SSIs). Important Considerations: Pre-Warming: Starting active warming in the preoperative holding area is important for establishing normothermia before the patient enters the operating room and anesthesia is induced. This proactive approach helps prevent the initial d…	Hypothermia (core body temperature < 36°C) during surgery is a significant risk factor for the development of SSIs. Multiple studies demonstrate a clear association between inadvertent perioperative hypothermia and increased SSI rates. Maintaining normothermia through active warming is a key component of the SSI prevention bundle. Here's a breakdown of the reasons why warming is important: Impair…	Recommendation: Forced-air warming devices are recommended for maintaining normothermia during surgical procedures to prevent surgical site infections (SSIs). While other warming methods exist, forced-air warming is generally preferred. Important Considerations: Proper Application: The warming blanket should be applied correctly, covering as much of the patient's body as possible without interfer…	Recommendation: Forced-air warming (FAW) devices are recommended for maintaining normothermia in patients undergoing surgery to prevent surgical site infection (SSI). Other methods, such as warmed intravenous fluids and circulating water mattresses, can be used as adjuncts but are not as effective as FAW when used alone. Important Considerations: Individualized approach: The specific warming meth…
15	For the prevention of surgical site infection, is the use of goal-directed fluid therapy suggested intraoperatively? Provide the recommendation and the rationale for the recommendations.	Recommendation: The panel suggests the use of goal-directed fluid therapy (GDFT) intraoperatively to reduce the risk of SSI. Rationale: Overall low quality evidence shows that intraoperative GDFT has significant benefit in reducing the SSI rate compared to standard fluid management. This effect is shown also for GDFT in the postoperative period. Considering that both fluid overload and hypovolemi…	The use of goal-directed fluid therapy (GDFT) intraoperatively is often suggested as a strategy to optimize fluid management and potentially reduce the risk of complications, including surgical site infections (SSIs). GDFT involves tailoring fluid administration to the individual needs of the patient, guided by dynamic and functional hemodynamic parameters rather than static measures like blood p…	The recommendation for using GDFT is generally favorable, particularly in major surgeries or in patients at higher risk for complications. However, the strength of the recommendation can vary depending on specific guidelines and the surgical context. Many clinical guidelines and studies suggest that GDFT can help maintain optimal tissue perfusion and oxygenation, which are critical for wound heal…	1.Optimized Perfusion: GDFT aims to maintain adequate tissue perfusion and oxygen delivery by optimizing cardiac output and fluid status. This is crucial during surgery to ensure that tissues receive enough oxygen and nutrients, which can help in reducing the risk of SSIs. 2.Reduced Fluid Overload: Traditional fluid management strategies can lead to fluid overload, which has been associated with …	Recommendation: The recommendation for GDFT is typically supported by guidelines from various surgical and anesthesiology societies. It is suggested as a beneficial practice to optimize hemodynamic status, reduce complications, and potentially lower the incidence of SSIs. Ratinoal: 1.Optimized Perfusion and Oxygenation: GDFT aims to maintain optimal tissue perfusion and oxygenation, which is cruc…	Recommendation: Goal-Directed Fluid Therapy is generally recommended intraoperatively for the following reasons: 1.Optimized Perfusion and Oxygenation: GDFT aims to maintain optimal cardiac output and tissue perfusion, which is crucial for delivering oxygen and nutrients to tissues, thus promoting healing and reducing the risk of SSIs. 2.Individualized Fluid Management: By using dynamic monitorin…	Recommendation: Intraoperative goal-directed fluid therapy (GDFT) is recommended for the prevention of surgical site infections (SSI) in patients undergoing major surgery. Rationale: Goal-directed fluid therapy involves the tailored administration of intravenous fluids based on real-time physiological parameters to optimize a patient's hemodynamic status and tissue perfusion during surgery. This …	Intraoperative goal-directed fluid therapy (GDFT) is recommended for the prevention of surgical site infections (SSI) in patients undergoing major surgery. Implementation Considerations: Monitoring Tools: Effective GDFT requires the use of advanced hemodynamic monitoring devices (e.g., esophageal Doppler, pulse contour analysis, or transesophageal echocardiography) to accurately assess parameters…	Goal-directed fluid therapy involves the tailored administration of intravenous fluids based on real-time physiological parameters to optimize a patient's hemodynamic status and tissue perfusion during surgery. This individualized approach contrasts with traditional fluid management strategies that often rely on fixed fluid rates or simplistic fluid balance targets. Key Points Supporting the Reco…	Recommendation: Yes, the use of goal-directed fluid therapy (GDFT) is recommended intraoperatively for the prevention of surgical site infections (SSI). Implementing GDFT as part of a comprehensive perioperative care strategy is advised, particularly within Enhanced Recovery After Surgery (ERAS) protocols and other evidence-based guidelines. Ration: 1.Optimized Hemodynamic Stability: Personalized…	Recommendation: Yes, the use of goal-directed fluid therapy (GDFT) is recommended intraoperatively for the prevention of surgical site infections (SSIs). Ration: 1. Optimized Hemodynamic Status: Goal-Directed Fluid Therapy involves the administration of fluids and vasoactive agents based on real-time hemodynamic parameters (e.g., stroke volume, cardiac output) rather than fixed fluid rates. This …	Regarding the use of goal-directed fluid therapy (GDFT) intraoperatively for the prevention of surgical site infections (SSIs), current evidence and guidelines suggest the following: Recommendation: The use of goal-directed fluid therapy is generally suggested for intraoperative fluid management, particularly in major surgeries or high-risk patients. However, its specific impact on surgical site …	The use of goal-directed fluid therapy is generally suggested for intraoperative fluid management, particularly in major surgeries or high-risk patients. However, its specific impact on surgical site infection prevention is not as clearly established. It's important to note that while GDFT is generally suggested for intraoperative fluid management, its specific impact on SSI prevention is not as …	1.Hemodynamic optimization: GDFT aims to optimize cardiac output and tissue perfusion by tailoring fluid administration to individual patient needs. This approach can help maintain adequate tissue oxygenation and reduce the risk of hypoperfusion, which may indirectly contribute to lowering SSI risk. 2.Reduced fluid overload: Traditional fluid management strategies often lead to fluid overload, wh…	Recommendation: Goal-directed fluid therapy is suggested for use intraoperatively to help prevent surgical site infections. It's important to note that while GDFT is generally suggested, the strength of evidence varies across different types of surgeries and patient populations. Some guidelines, such as the World Health Organization's (WHO) Global Guidelines for the Prevention of Surgical Site In…	Recommendation: Most current guidelines suggest the use of goal-directed fluid therapy intraoperatively to help prevent surgical site infections. However, it's important to note that this recommendation is often classified as conditional or weak, meaning that the benefits are likely to outweigh the risks, but the evidence is not always strong enough for a strong recommendation. Ration: The ration…	Yes, goal-directed fluid therapy (GDFT) is suggested intraoperatively for the prevention of surgical site infection (SSI). Recommendation: Moderate quality evidence supports the use of GDFT for the prevention of SSI. It is recommended to implement GDFT intraoperatively to optimize fluid balance and tissue perfusion, which contributes to reducing the risk of SSI. Rationale: Improved Tissue Perfusi…	Moderate quality evidence supports the use of GDFT for the prevention of SSI. It is recommended to implement GDFT intraoperatively to optimize fluid balance and tissue perfusion, which contributes to reducing the risk of SSI. Important Considerations: Type of Surgery: The benefit of GDFT for SSI prevention may be more pronounced in major surgeries and high-risk patients. Monitoring: GDFT requires…	Improved Tissue Perfusion and Oxygenation: GDFT aims to maintain normovolemia and optimize cardiac output, leading to improved tissue perfusion and oxygen delivery. Adequate oxygenation is crucial for optimal wound healing and immune function, which are essential for preventing SSI. Hypovolemia, even mild, can impair tissue oxygenation and increase the susceptibility to infection. Reduced Tissue …	Recommendation: Moderate strength recommendation for the use of GDFT to reduce the incidence of SSI. Important Considerations: Type of Surgery: The benefits of GDFT for SSI prevention appear to be more pronounced in major and high-risk surgeries. Patient Factors: Comorbidities and individual patient characteristics may influence the optimal fluid management strategy. Monitoring: Effective GDFT re…	Recommendation: The use of GDFT during surgery, particularly major or high-risk procedures, is recommended as part of a multimodal strategy to reduce the risk of SSIs. This involves using advanced hemodynamic monitoring techniques to guide fluid administration, aiming to optimize tissue perfusion and oxygen delivery. Important Considerations: Not a standalone solution: GDFT is most effective when…
16	For the prevention of surgical site infection, can either sterile, disposable, non-woven or sterile, reusable woven drapes and surgical gowns be used during surgical operations? Provide the recommendation and the rationale for the recommendations.	Recommendation: The panel suggests that either sterile, disposable, non-woven or sterile, reusable woven drapes and surgical gowns can be used during surgical operations for the purpose of preventing SSI. Rationale: It is good clinical practice to use sterile drapes and gowns for surgery. To determine what type of surgical drapes and gowns are the most effective for the purpose of preventing SSI,…	Both sterile, disposable, non-woven and sterile, reusable woven drapes and surgical gowns can be used during surgical operations for the prevention of surgical site infections (SSIs), but the choice between them can depend on several factors, including the specific clinical setting, cost considerations, environmental impact, and institutional policies. Here are some recommendations and rationales…	1.Sterile, Disposable, Non-Woven Drapes and Gowns: Recommendation: These are often recommended for use in surgical settings due to their single-use nature, which minimizes the risk of cross-contamination and infection transmission between patients. 2.Sterile, Reusable Woven Drapes and Gowns: Recommendation: These can also be used effectively, provided they are properly maintained, laundered, and …	1.Sterile, Disposable, Non-Woven Drapes and Gowns: Rationale: Disposable options are manufactured to high standards of sterility and are discarded after one use, eliminating the need for reprocessing. They are typically made from materials that provide effective barriers against microorganisms and fluids, thus reducing the risk of SSIs. Additionally, they can be more convenient in terms of logist…	Recommendation: 1.Sterile Disposable Non-Woven Drapes and Gowns: Recommendation: These are recommended for their single-use nature, which eliminates the risk of pathogen transmission associated with inadequate laundering or damage during reuse. 2.Sterile Reusable Woven Drapes and Gowns: Recommendation: These can be used effectively if they are properly maintained, laundered, and sterilized accord…	Recommendation: Yes, both sterile disposable non-woven and sterile reusable woven drapes and surgical gowns can be used during surgical operations for the prevention of surgical site infections (SSIs). The choice between these options depends on several factors, including infection control, cost, environmental impact, and practicality. Infection Control: Both types of materials are designed to pr…	Recommendation: Use either sterile, disposable non-woven or sterile, reusable woven surgical drapes and gowns during surgical operations to prevent surgical site infections (SSIs). Rationale: 1. Effective Barrier Protection: Disposable Non-Woven Drapes and Gowns: These are designed for single-use, providing a reliable barrier against microorganisms. Being non-woven, they typically offer excellent…	Use either sterile, disposable non-woven or sterile, reusable woven surgical drapes and gowns during surgical operations to prevent surgical site infections (SSIs).	1.Effective Barrier Protection: Disposable Non-Woven Drapes and Gowns: These are designed for single-use, providing a reliable barrier against microorganisms. Being non-woven, they typically offer excellent fluid resistance and are less likely to retain moisture, which can harbor bacteria. Reusable Woven Drapes and Gowns: When properly laundered and sterilized, woven fabrics can also provide effe…	Recommendation: Use sterile, disposable, non-woven surgical drapes and gowns as the primary choice for preventing surgical site infections (SSIs). However, if sterile, reusable woven drapes and gowns are employed, ensure they meet stringent sterilization and handling protocols to maintain their sterility and effectiveness. Ration: 1.Single-Use Minimizes Contamination Risk: Disposable Non-Woven Ma…	Recommendation: Use sterile, disposable, non-woven surgical drapes and surgical gowns as the preferred option for preventing surgical site infections (SSIs). However, sterile, reusable woven drapes and gowns can be used provided that rigorous sterilization and infection control protocols are consistently followed. Ration: 1.Barrier Effectiveness: Disposable, Non-Woven Materials: These are typical…	The World Health Organization (WHO) and other international health organizations have provided recommendations regarding the use of surgical drapes and gowns for the prevention of surgical site infections (SSIs). Based on their guidelines, both sterile disposable non-woven and sterile reusable woven drapes and surgical gowns can be used during surgical operations. However, there are some consider…	The World Health Organization (WHO) and other international health organizations have provided recommendations regarding the use of surgical drapes and gowns for the prevention of surgical site infections (SSIs). Based on their guidelines, both sterile disposable non-woven and sterile reusable woven drapes and surgical gowns can be used during surgical operations. However, there are some consider…	1. Effectiveness in preventing SSIs: Both types of materials have been shown to be effective in creating a barrier against microbial penetration when used properly. Studies have not consistently demonstrated a significant difference in SSI rates between the use of disposable non-woven and reusable woven materials. 2. Material properties: Disposable non-woven materials: Generally made from synthet…	Recommendation: The World Health Organization (WHO) and other leading health organizations have provided recommendations regarding the use of sterile drapes and surgical gowns for the prevention of surgical site infections (SSIs). Based on current evidence, the recommendation is that either sterile, disposable, non-woven or sterile, reusable woven drapes and surgical gowns can be used during surg…	Recommendation: The World Health Organization (WHO) and other health organizations have provided recommendations regarding the use of sterile drapes and surgical gowns for the prevention of surgical site infections (SSIs). Based on current evidence, the recommendation is that either sterile, disposable, non-woven or sterile, reusable woven drapes and surgical gowns can be used during surgical ope…	Both sterile, disposable, non-woven and sterile, reusable woven drapes and gowns can be used for surgical procedures, but sterile, disposable, non-woven materials are generally recommended. Here's a breakdown: Recommendation: Sterile, disposable, non-woven drapes and gowns are preferred. Rationale: Barrier Effectiveness: Non-woven materials offer comparable or superior barrier protection against …	Both sterile, disposable, non-woven and sterile, reusable woven drapes and gowns can be used for surgical procedures, but sterile, disposable, non-woven materials are generally recommended. Key Considerations Regardless of Material Choice: Proper Sterilization: Both reusable and disposable materials must be properly sterilized before use. Aseptic Technique: Meticulous aseptic technique is crucial…	Barrier Effectiveness: Non-woven materials offer comparable or superior barrier protection against fluid strikethrough and microbial penetration compared to reusable woven materials, especially when new. Reusable woven materials can lose their effectiveness over time due to wear and tear, and improper laundering can compromise their integrity. Reduced Risk of Cross-Contamination: Disposable mater…	Recommendation: Both sterile, disposable, non-woven and sterile, reusable woven drapes and surgical gowns can be used for surgical operations, but sterile, disposable, non-woven materials are generally recommended. Key Considerations for both types: Quality Standards: Regardless of the material type, adherence to recognized quality standards (e.g., AAMI, EN) is crucial to ensure adequate barrier …	Recommendation: Both sterile, disposable, non-woven and sterile, reusable woven drapes and gowns can be used for surgical procedures, but sterile, disposable, non-woven materials are generally recommended. Ration: Barrier Effectiveness: While both woven and non-woven materials can provide an effective barrier when sterile and intact, non-woven materials generally have better fluid resistance and …
17	For the prevention of surgical site infection, is using plastic adhesive incise drapes with or without antimicrobial properties suggested? Provide the recommendation and the rationale for the recommendations.	ecommendation: The panel suggests not to use plastic adhesive incise drapes with or without antimicrobial properties for the purpose of preventing SSI. Rationale: Evidence available from one RCT, one quasi-RCT and 2 observational studies (overall very low quality for both RCTs and observational) shows that the use of adhesive iodophor-impregnated incise drapes has neither benefit nor harm when co…	The use of plastic adhesive incise drapes, whether with or without antimicrobial properties, for the prevention of surgical site infections (SSIs) is generally not recommended. Several guidelines and studies have addressed this issue, and the consensus is based on available evidence regarding their effectiveness and potential drawbacks. Recommendation: Plastic Adhesive Incise Drapes without Antim…	Plastic Adhesive Incise Drapes without Antimicrobial Properties: Generally not recommended for the prevention of SSIs. Studies have shown that these drapes do not significantly reduce the risk of infection and may even increase it by creating a moist environment that can harbor bacteria. Plastic Adhesive Incise Drapes with Antimicrobial Properties: Also not routinely recommended. While they may h…	1.Lack of Evidence for Efficacy: Multiple studies and systematic reviews have found insufficient evidence to support the notion that adhesive drapes, with or without antimicrobial properties, effectively reduce the incidence of SSIs. 2.Potential for Increased Infection Risk: Non-antimicrobial adhesive drapes can trap moisture and bacteria against the skin, potentially increasing the risk of infec…	Recommendation: The use of plastic adhesive incise drapes, whether with or without antimicrobial properties, for the prevention of surgical site infections (SSIs) is generally not recommended. This recommendation is based on evidence suggesting that these drapes do not significantly reduce the risk of SSIs and may, in some cases, increase the risk. Ratinoal: 1.Lack of Efficacy: Studies have shown…	Recommendation: The use of plastic adhesive incise drapes, whether with or without antimicrobial properties, is generally not recommended for the prevention of surgical site infections (SSIs). This recommendation is based on evidence suggesting that these drapes do not significantly reduce the risk of SSIs and may, in some cases, even increase the risk. Rational: 1.Moisture and Bacterial Growth: …	Recommendation: The routine use of plastic adhesive incise drapes, whether they possess antimicrobial properties or not, is not recommended for the prevention of surgical site infections (SSIs). Rationale: 1. Lack of Evidence for Efficacy: Studies and Systematic Reviews: Multiple studies and systematic reviews, including those by the Centers for Disease Control and Prevention (CDC) and Cochrane C…	The routine use of plastic adhesive incise drapes, whether they possess antimicrobial properties or not, is not recommended for the prevention of surgical site infections (SSIs).	1.Lack of Evidence for Efficacy: Studies and Systematic Reviews: Multiple studies and systematic reviews, including those by the Centers for Disease Control and Prevention (CDC) and Cochrane Collaboration, have found no significant reduction in SSI rates when using plastic adhesive incise drapes compared to no drapes or alternative methods. 2.Potential for Increased Infection Risk: Bacterial Trap…	Recommendation: The routine use of plastic adhesive incise drapes—whether they possess antimicrobial properties or not—is not recommended for the prevention of surgical site infections (SSIs). Ration: Current evidence, including systematic reviews and clinical guidelines, indicates that plastic adhesive incise drapes do not significantly reduce the incidence of SSIs compared to standard surgical …	Recommendation: The routine use of plastic adhesive incise drapes, whether with or without antimicrobial properties, is not recommended for the prevention of surgical site infections (SSIs). Ration: 1.Lack of Evidence for Efficacy: Systematic Reviews and Studies: Multiple high-quality studies and systematic reviews, including those published by the Cochrane Collaboration, have found no significan…	For the prevention of surgical site infections (SSIs), the use of plastic adhesive incise drapes, with or without antimicrobial properties, is generally not recommended. This recommendation is based on several evidence-based guidelines and research findings. Here's a breakdown of the recommendation and its rationale: Recommendation: The World Health Organization (WHO) and the Centers for Disease …	The World Health Organization (WHO) and the Centers for Disease Control and Prevention (CDC) do not recommend the routine use of plastic adhesive incise drapes, whether they contain antimicrobial properties or not, for the prevention of surgical site infections. It's important to note that while the general recommendation is against routine use, there may be specific situations or types of surger…	1.Lack of evidence for efficacy: Multiple studies and meta-analyses have failed to demonstrate a significant reduction in SSI rates when using adhesive incise drapes compared to not using them. Some studies have even suggested a potential increase in SSI risk with the use of these drapes, particularly for non-antimicrobial varieties. 2.Potential for skin damage: The adhesive on these drapes can c…	Recommendation: The use of plastic adhesive incise drapes, with or without antimicrobial properties, is generally not recommended for the purpose of preventing surgical site infections. Ration: 1.Lack of evidence for efficacy: Multiple studies and systematic reviews have failed to show a significant benefit in reducing SSIs when using adhesive incise drapes. This includes both non-antimicrobial a…	Recommendation: The use of plastic adhesive incise drapes, with or without antimicrobial properties, is generally not recommended for the prevention of surgical site infections. It's important to note that while the general recommendation is against the routine use of these drapes, there may be specific situations or types of surgeries where their use might be considered. Healthcare providers sho…	Current guidelines do not recommend the routine use of plastic adhesive incise drapes, whether with or without antimicrobial properties, for the prevention of surgical site infection (SSI). Rationale: Lack of strong evidence of benefit: While some studies have suggested a potential benefit, particularly with antimicrobial-impregnated drapes, larger, well-designed trials have not consistently demo…	Current guidelines do not recommend the routine use of plastic adhesive incise drapes, whether with or without antimicrobial properties, for the prevention of surgical site infection (SSI). Use standard cloth drapes for surgical procedures. Plastic adhesive drapes should not be routinely used for SSI prevention. Their use may be considered in specific situations based on clinician judgment, such …	Lack of strong evidence of benefit: While some studies have suggested a potential benefit, particularly with antimicrobial-impregnated drapes, larger, well-designed trials have not consistently demonstrated a significant reduction in SSI rates compared to standard cloth drapes. The potential benefits seen in some studies are often small and may not outweigh the added cost. Potential drawbacks: Pl…	Recommendation: Current guidelines do not recommend the routine use of plastic adhesive incise drapes, with or without antimicrobial properties, for the prevention of surgical site infection (SSI). The use of standard cloth drapes is sufficient for the prevention of SSI in most surgical procedures. Plastic adhesive incise drapes, with or without antimicrobial properties, should not be routinely u…	Recommendation: Current guidelines do not recommend the routine use of plastic adhesive incise drapes, with or without antimicrobial properties, for the prevention of surgical site infection (SSI). Alternative strategies: Instead of focusing on incise drapes, other evidence-based strategies are more effective in preventing SSIs. These include: Appropriate antibiotic prophylaxis: Administering the…
18	For the prevention of surgical site infection, is considering the use of wound protector (WP) devices in clean-contaminated, contaminated and dirty abdominal surgical procedures suggested? Provide the recommendation and the rationale for the recommendations.	Recommendation: The panel suggests considering the use of wound protector (WP) devices in clean-contaminated, contaminated and dirty abdominal surgical procedures for the purpose of reducing the rate of SSI. Rationale: Overall very low quality evidence shows that a single- or double-ring WP device has benefit in reducing the rate of SSI compared with regular wound protection. Meta-regression anal…	The use of wound protector (WP) devices in abdominal surgical procedures is generally recommended for clean-contaminated, contaminated, and dirty surgeries to help prevent surgical site infections (SSIs). Here's a breakdown of the recommendation and the rationale: Recommendation: Clean-Contaminated and Contaminated Procedures: The use of WP devices is strongly recommended. These procedures involv…	Clean-Contaminated and Contaminated Procedures: The use of WP devices is strongly recommended. These procedures involve entry into the gastrointestinal or genitourinary tract, where there is a higher risk of bacterial contamination. The WP devices can help reduce this risk by providing a physical barrier that minimizes the exposure of the incision site to potentially infectious material. Dirty Pr…	1.Barrier Protection: Wound protectors act as a physical barrier between the surgical incision and the surrounding environment, which can reduce the transfer of bacteria from the viscera to the incision site. 2.Reduction in SSI Rates: Studies and clinical trials have shown that the use of WP devices can lead to a statistically significant reduction in the incidence of SSIs in abdominal surgeries,…	Recommendation: Use of WP Devices: It is generally suggested to consider the use of wound protector devices in clean-contaminated, contaminated, and dirty abdominal surgeries. These devices can help minimize the risk of SSIs by providing a physical barrier that protects the incision site from contamination during surgery. Ratinoal: "1.Barrier Protection: Wound protectors create a physical barrier…	Recommendation: The use of wound protector (WP) devices in clean-contaminated, contaminated, and dirty abdominal surgical procedures is indeed suggested as a preventive measure for surgical site infections (SSIs). Rational: "1.Barrier Protection: Wound protectors act as a physical barrier between the surgical incision and potential contaminants from the gastrointestinal tract or other sources. Th…	Recommendation: The use of wound protector (WP) devices is recommended for preventing surgical site infections (SSIs) in clean-contaminated, contaminated, and dirty abdominal surgical procedures. Rationale: 1. Barrier Function: Wound protectors serve as a physical barrier between the incision site and the underlying surgical field. This barrier minimizes the direct contact between the skin flora …	The use of wound protector (WP) devices is recommended for preventing surgical site infections (SSIs) in clean-contaminated, contaminated, and dirty abdominal surgical procedures.	1. Barrier Function: Wound protectors serve as a physical barrier between the incision site and the underlying surgical field. This barrier minimizes the direct contact between the skin flora and the internal tissues, reducing the risk of microbial contamination that can lead to SSIs. 2. Reduced Contamination: In clean-contaminated, contaminated, and dirty surgeries, the inherent risk of infectio…	Recommendation: It is recommended to consider the use of wound protector (WP) devices in clean-contaminated, contaminated, and dirty abdominal surgical procedures as a measure to prevent surgical site infections (SSIs). Ration: Wound protector devices serve as a physical barrier between the surgical incision and the operative field, thereby minimizing direct contact between contaminated instrumen…	Recommendation: The routine use of wound protector (WP) devices is recommended in clean-contaminated, contaminated, and dirty abdominal surgical procedures to help prevent surgical site infections (SSIs). Ration: Wound protector devices serve as a barrier between the surgical incision and the internal operative field, thereby reducing the potential for contamination from bacteria present in the a…	Regarding the use of wound protector (WP) devices for the prevention of surgical site infections (SSIs) in clean-contaminated, contaminated, and dirty abdominal surgical procedures, current guidelines and evidence suggest the following: Recommendation: The use of wound protector devices is suggested for clean-contaminated, contaminated, and dirty abdominal surgical procedures to reduce the risk o…	The use of wound protector devices is suggested for clean-contaminated, contaminated, and dirty abdominal surgical procedures to reduce the risk of surgical site infections. This recommendation is considered conditional, as the quality of evidence is moderate, and the balance between benefits and potential harms may vary depending on individual patient factors and specific surgical contexts.	1.Efficacy in reducing SSIs: Multiple studies and meta-analyses have shown that the use of wound protector devices can significantly reduce the incidence of surgical site infections in abdominal surgeries, particularly in clean-contaminated, contaminated, and dirty procedures. These devices create a physical barrier between the wound edges and the contaminated abdominal contents, potentially redu…	Recommendation: The use of wound protector devices is suggested in clean-contaminated, contaminated, and dirty abdominal surgical procedures to reduce the risk of surgical site infections. It's important to note that while the evidence generally supports the use of wound protectors, the strength of the recommendation may vary depending on the specific guideline or organization. Some guidelines ma…	Recommendation: The use of wound protector devices is suggested in clean-contaminated, contaminated, and dirty abdominal surgical procedures for the prevention of surgical site infections. This recommendation is generally considered to be a conditional recommendation with moderate-quality evidence. Ration: 1.Efficacy in reducing SSIs: Several studies and meta-analyses have shown that the use of w…	The use of wound protectors (WP) in clean-contaminated, contaminated, and dirty abdominal surgical procedures is generally recommended. However, the strength of this recommendation varies based on the specific procedure and contamination level. Recommendation: Clean-contaminated: WP use is suggested. The benefit is likely moderate, as these procedures carry a moderate risk of SSI. Contaminated an…	The use of wound protectors (WP) in clean-contaminated, contaminated, and dirty abdominal surgical procedures is generally recommended. However, the strength of this recommendation varies based on the specific procedure and contamination level. Clean-contaminated: WP use is suggested. The benefit is likely moderate, as these procedures carry a moderate risk of SSI. Contaminated and Dirty: WP use …	Wound protectors create a physical barrier between the surgical wound edges and the visceral contents of the abdomen. This barrier helps prevent: Direct inoculation of the wound with bacteria: This is especially crucial in contaminated and dirty cases, where spillage of intestinal contents or pus is common. Trauma to the wound edges: Retractors can cause pressure and crush injuries to the wound e…	Recommendation: The routine use of wound protectors (WP) in clean-contaminated, contaminated, and dirty abdominal surgical procedures is not routinely recommended. While they may offer some perceived benefits, evidence supporting a significant reduction in surgical site infections (SSIs) in these wound classes is limited and conflicting. Ration: 1.Lack of Strong Evidence: While some studies have …	Recommendation: The use of wound protector (WP) devices is generally suggested in clean-contaminated, contaminated, and dirty abdominal surgical procedures. However, routine use in all cases is not universally endorsed and should be considered on a case-by-case basis. Caveats and Considerations: Cost: WPs add to the overall cost of the procedure. The cost-benefit must be weighed against the poten…
19	For the prevention of surgical site infection, is there sufficient evidence to recommend for or against saline irrigation of incisional wounds before closure? Provide the recommendation and the rationale for the recommendations.	ecommendation: The panel considers that there is insufficient evidence to recommend for or against saline irrigation of incisional wounds before closure for the purpose of preventing SSI. Rationale: RCTs comparing wound irrigation vs. no wound irrigation or wound irrigation using different solutions with SSI as an outcome were evaluated. Evidence was available on intraperitoneal, incisional wound…	The use of saline irrigation of incisional wounds before closure as a method to prevent surgical site infections (SSIs) has been a topic of research and debate. However, the evidence regarding its efficacy is not definitive enough to make a strong recommendation either for or against its routine use. Recommendation: Current Evidence: There is insufficient high-quality evidence to strongly recomme…	Current Evidence: There is insufficient high-quality evidence to strongly recommend for or against the routine use of saline irrigation of incisional wounds before closure for the prevention of SSIs.	1.Mixed Results in Studies: Studies on saline irrigation have produced mixed results, with some showing a reduction in infection rates and others showing no significant difference. The variability in study design, patient populations, types of surgeries, and irrigation techniques contributes to the inconclusive nature of the evidence. 2.Lack of Standardization: There is no standardized protocol f…	Recommendation: Inconclusive Evidence: There is insufficient high-quality evidence to make a strong recommendation either for or against the routine use of saline irrigation for the prevention of surgical site infections. Ratinoal: Lack of Consensus: Various studies have evaluated the impact of saline irrigation on SSIs, but results have been inconsistent. Some studies suggest that saline irrigat…	Recommendation: Inconclusive Evidence: Many clinical guidelines and systematic reviews suggest that the evidence is inconclusive regarding the effectiveness of saline irrigation in preventing SSIs. Some studies indicate potential benefits, while others show no significant difference compared to not using irrigation. Individualized Decision-Making: Given the lack of strong evidence, the decision t…	Recommendation: There is insufficient high-quality evidence to universally recommend for or against the routine use of saline irrigation of incisional wounds before closure specifically for the prevention of surgical site infections (SSIs). Clinicians may choose to use saline irrigation based on individual clinical judgment, surgical context, and existing infection prevention protocols. Rationale…	There is insufficient high-quality evidence to universally recommend for or against the routine use of saline irrigation of incisional wounds before closure specifically for the prevention of surgical site infections (SSIs). Clinicians may choose to use saline irrigation based on individual clinical judgment, surgical context, and existing infection prevention protocols.	Saline irrigation is commonly employed in surgical practice with the intention of mechanically reducing microbial load and eliminating contaminants from the surgical site. However, systematic reviews and clinical studies have yielded mixed results regarding its efficacy in decreasing SSI rates. Some studies suggest a potential benefit in reducing bacterial presence, while others find no significa…	Recommendation: Saline irrigation of incisional wounds before closure is recommended for the prevention of surgical site infections (SSIs). Ration: Multiple studies and systematic reviews have demonstrated that irrigating surgical wounds with saline effectively reduces the bacterial load and removes debris, which are critical factors in minimizing the risk of SSIs. Saline is a preferred irrigatio…	Recommendation: Clinicians should use normal saline irrigation of incisional wounds prior to closure as a strategy to reduce the risk of surgical site infections (SSI). Ration: Multiple studies and systematic reviews have indicated that irrigating incisional wounds with normal saline before closure can effectively decrease the incidence of SSIs. The primary mechanisms by which saline irrigation c…	When it comes to the prevention of surgical site infections (SSIs), the use of saline irrigation for incisional wounds before closure has been a topic of debate in the medical community. Based on current evidence, there is no strong recommendation either for or against this practice. However, I can provide you with the current stance and rationale based on available guidelines and studies. Recomm…	There is insufficient evidence to recommend for or against saline irrigation of incisional wounds before closure for the prevention of surgical site infections.	1. Lack of conclusive evidence: Multiple studies have been conducted on this topic, but results have been inconsistent and often contradictory. The quality of evidence from these studies is generally low to moderate, making it difficult to draw firm conclusions. 2. Potential benefits: Saline irrigation may help remove debris, bacteria, and other contaminants from the wound site. Some studies have…	Recommendation: There is insufficient evidence to make a strong recommendation either for or against saline irrigation of incisional wounds before closure for the prevention of surgical site infections. Ration: 1.Limited high-quality evidence: There is a lack of large-scale, well-designed randomized controlled trials (RCTs) that specifically address the efficacy of saline irrigation in preventing…	Recommendation: There is insufficient evidence to recommend for or against routine saline irrigation of incisional wounds before closure for the prevention of surgical site infections. Ration: 1.Lack of strong evidence: Multiple studies and systematic reviews have been conducted on this topic, but results have been inconsistent and often inconclusive. The quality of evidence in many studies is co…	Current evidence does NOT support the routine use of saline irrigation for the prevention of surgical site infection (SSI) before incisional wound closure. Recommendation: Do not routinely irrigate surgical incisions with saline before closure. Other irrigation methods with antiseptic solutions may be beneficial in specific circumstances, but normal saline is not recommended. Rationale: Lack of p…	Do not routinely irrigate surgical incisions with saline before closure. Other irrigation methods with antiseptic solutions may be beneficial in specific circumstances, but normal saline is not recommended. Exceptions: It's important to note that this recommendation applies to routine irrigation with normal saline. There may be specific situations where irrigation is warranted for other purposes,…	Lack of proven benefit: Several systematic reviews and meta-analyses have examined the effect of saline irrigation on SSI rates. These reviews consistently demonstrate no statistically significant reduction in SSI rates with saline irrigation compared to no irrigation or other irrigation methods. The theoretical benefit of removing debris and bacteria is not borne out by clinical evidence. Potent…	Recommendation: Current evidence does not support the routine use of saline irrigation for the prevention of surgical site infections (SSIs) before incision closure. Therefore, the recommendation is against routine saline irrigation. Ration: Lack of demonstrated benefit: Multiple systematic reviews and meta-analyses have examined the effect of wound irrigation with saline on SSI rates. These revi…	Recommendation: There is insufficient evidence to recommend for or against routine saline irrigation of incisional wounds before closure for the prevention of surgical site infection (SSI). Focus on other proven strategies: Emphasis should be placed on other evidence-based strategies for SSI prevention, including: Appropriate antibiotic prophylaxis: Administering the correct antibiotic at the cor…
20	For the prevention of surgical site infection, should antibiotic incisional wound irrigation before closure be used? Provide the recommendation and the rationale for the recommendations.	Recommendation: The panel suggests that antibiotic incisional wound irrigation before closure should not be used for the purpose of preventing SSI. Rationale: RCTs comparing wound irrigation vs. no wound irrigation or wound irrigation using different solutions with SSI as an outcome were evaluated. Evidence was available on intraperitoneal, incisional wound and mediastinal irrigation in patients …	The use of antibiotic incisional wound irrigation before closure for the prevention of surgical site infections (SSIs) is a topic of ongoing debate and research. As of the latest guidelines from various health organizations, the recommendation generally leans towards not routinely using antibiotic irrigation for the following reasons: 1. Lack of Strong Evidence: Many studies have not shown a sign…	The use of antibiotic incisional wound irrigation before closure for the prevention of surgical site infections (SSIs) is a topic of ongoing debate and research. As of the latest guidelines from various health organizations, the recommendation generally leans towards not routinely using antibiotic irrigation	1.Lack of Strong Evidence: Many studies have not shown a significant benefit of antibiotic irrigation over saline irrigation in reducing SSIs. The evidence supporting its efficacy is limited and not robust enough to recommend its routine use. 2.Antibiotic Resistance: The overuse of antibiotics can contribute to the development of antibiotic-resistant bacteria. By using antibiotics in situations w…	Recommendation: General Guidance: Most current guidelines, including those from organizations such as the Centers for Disease Control and Prevention (CDC) and the World Health Organization (WHO), do not routinely recommend the use of antibiotic irrigation of incisional wounds before closure for the prevention of SSIs. Instead, they emphasize other measures such as appropriate perioperative antibi…	Recommendation: The use of antibiotic incisional wound irrigation before closure is generally not recommended as a routine practice for the prevention of surgical site infections in most surgical procedures. Instead, adherence to standard infection prevention measures, such as appropriate use of systemic prophylactic antibiotics, sterile surgical techniques, and proper postoperative wound care, i…	Recommendation: Routine use of antibiotic incisional wound irrigation before surgical closure is not recommended for the prevention of surgical site infections (SSIs). Rationale: Current evidence and clinical guidelines suggest that antibiotic irrigation of surgical wounds does not significantly reduce the risk of SSIs beyond standard preventive measures. Key points supporting this recommendation…	Routine use of antibiotic incisional wound irrigation before surgical closure is not recommended for the prevention of surgical site infections (SSIs). Exceptions: While routine use is not advised, there may be specific clinical scenarios—such as surgeries with a high risk of contamination or in immunocompromised patients—where the surgical team might consider antibiotic irrigation based on indiv…	Current evidence and clinical guidelines suggest that antibiotic irrigation of surgical wounds does not significantly reduce the risk of SSIs beyond standard preventive measures. Key points supporting this recommendation include: 1.Lack of Consistent Benefit: Multiple studies and systematic reviews have failed to demonstrate a clear advantage of using antibiotic solutions for wound irrigation in …	Recommendation: Routine antibiotic irrigation of incisional wounds before closure is not recommended for the prevention of surgical site infections (SSIs). Instead, standard irrigation with non-antibiotic solutions, such as saline or povidone-iodine, should be employed as part of the surgical site management protocol. Ration: 1.Lack of Consistent Evidence for Efficacy: Systematic Reviews and Stud…	Recommendation: Routine use of antibiotic incisional wound irrigation before surgical closure is not recommended for the prevention of surgical site infections (SSI). Ration: 1. Insufficient Evidence of Benefit: Limited Efficacy Data: Current clinical evidence and systematic reviews have not consistently demonstrated a significant reduction in SSI rates with the use of antibiotic irrigants compar…	Regarding the use of antibiotic incisional wound irrigation before closure for the prevention of surgical site infections (SSIs), current guidelines and evidence suggest the following recommendation and rationale: Recommendation: The use of antibiotic incisional wound irrigation before closure is generally not recommended as a routine practice for the prevention of surgical site infections. Ratio…	The use of antibiotic incisional wound irrigation before closure is generally not recommended as a routine practice for the prevention of surgical site infections.	1.Lack of strong evidence: Multiple studies and systematic reviews have failed to demonstrate a consistent, significant benefit of antibiotic wound irrigation in reducing SSIs compared to saline irrigation or no irrigation. The evidence supporting its use is limited and of low quality, with conflicting results across different studies. 2.Potential risks: Antibiotic irrigation may contribute to th…	Recommendation: The World Health Organization (WHO) and the Centers for Disease Control and Prevention (CDC) do not recommend routine antibiotic incisional wound irrigation before closure for the prevention of surgical site infections. Ration: 1. Limited evidence of effectiveness: Multiple studies and meta-analyses have shown that antibiotic wound irrigation does not significantly reduce SSI rate…	Recommendation: Routine antibiotic incisional wound irrigation before closure is not recommended for the prevention of surgical site infections. Ration: 1.Lack of strong evidence: Multiple studies and meta-analyses have failed to demonstrate a significant benefit of antibiotic irrigation in reducing SSI rates compared to saline irrigation or no irrigation. The quality of evidence supporting antib…	Recommendation: Routine antibiotic wound irrigation before surgical closure is not recommended for preventing surgical site infections (SSIs). Rationale: Lack of proven benefit: Multiple high-quality studies, including randomized controlled trials and meta-analyses, have consistently shown no significant reduction in SSI rates with the use of antibiotic irrigation compared to sterile saline irrig…	Recommendation: Routine antibiotic wound irrigation before surgical closure is not recommended for preventing surgical site infections (SSIs).	Lack of proven benefit: Multiple high-quality studies, including randomized controlled trials and meta-analyses, have consistently shown no significant reduction in SSI rates with the use of antibiotic irrigation compared to sterile saline irrigation or no irrigation at all. The theoretical benefit of reducing bacterial load at the surgical site has not translated into a clinically meaningful red…	Recommendation: Routine use of antibiotic irrigation for the prevention of surgical site infection (SSI) is not recommended. Ration: Lack of proven benefit: Multiple high-quality studies, including randomized controlled trials, have shown no significant difference in SSI rates between wounds irrigated with antibiotic solutions and those irrigated with sterile saline or no irrigation at all. These…	Recommendation: Routine antibiotic irrigation of surgical incisions is not recommended for preventing surgical site infections (SSIs). Ration: Lack of proven benefit: Multiple high-quality studies, including randomized controlled trials and meta-analyses, have demonstrated no significant benefit of antibiotic wound irrigation in reducing the incidence of SSIs compared to irrigation with normal sa…
21	For the prevention of surgical site infection, while taking resources into account, is the use of prophylactic negative pressure wound therapy in adult patients on primarily closed surgical incisions in high-risk wounds suggested? Provide the recommendation and the rationale for the recommendations.	Recommendation: The panel suggests the use of prophylactic negative pressure wound therapy (pNPWT) in adult patients on primarily closed surgical incisions in high-risk wounds, for the purpose of the prevention of SSI, while taking resources into account. (Conditional recommendation, low quality of evidence) Rationale: Overall low quality evidence shows that pNPWT has a benefit in reducing the ri…	The use of prophylactic negative pressure wound therapy (NPWT) on primarily closed surgical incisions in high-risk adult patients is a topic of ongoing research and debate. High-risk wounds typically include those in patients with comorbidities such as obesity, diabetes, or those undergoing procedures with a high risk of infection. Recommendation: Prophylactic NPWT may be suggested for high-risk …	Prophylactic NPWT may be suggested for high-risk surgical wounds to potentially reduce the incidence of surgical site infections (SSI), seromas, and dehiscence, especially in cases where the risk of complications is significant.	1.Evidence of Benefit: Some studies and meta-analyses have shown that prophylactic NPWT can reduce the rate of SSIs, seromas, and wound dehiscence in high-risk patients, compared to standard wound dressings. The therapy works by applying sub-atmospheric pressure to the wound site, which can help in removing exudate, reducing edema, and improving blood flow, thus promoting healing. 2.High-Risk Pop…	Recommendation: Prophylactic NPWT may be suggested for adult patients with primarily closed surgical incisions who are considered at high risk for surgical site infections (SSIs). This includes patients undergoing procedures with a higher risk of wound complications, such as those with obesity, diabetes, or other comorbidities, and surgeries involving large incisions or areas with poor vascularit…	Recommendation: Prophylactic NPWT may be considered for adult patients with primarily closed surgical incisions who are at high risk for surgical site infections (SSIs). This is particularly applicable in cases where the potential benefits outweigh the costs and logistical considerations, and when standard preventive measures are insufficient. Rational: 1.Evidence of Benefit: Some studies have sh…	Recommendation: For adult patients with high-risk, primarily closed surgical incisions, the use of prophylactic negative pressure wound therapy (NPWT) is recommended to reduce the risk of surgical site infections (SSIs), especially when considering the cost-effectiveness of resources. Rationale: Prophylactic NPWT has been shown to significantly lower the incidence of SSIs in high-risk surgical wo…	For adult patients with high-risk, primarily closed surgical incisions, the use of prophylactic negative pressure wound therapy (NPWT) is recommended to reduce the risk of surgical site infections (SSIs), especially when considering the cost-effectiveness of resources.	Prophylactic NPWT has been shown to significantly lower the incidence of SSIs in high-risk surgical wounds. High-risk factors may include patient-related elements such as diabetes, obesity, smoking, immunosuppression, or procedures with extensive soft tissue disruption. NPWT functions by creating a sealed environment that promotes wound healing through several mechanisms: 1.Reduction of Edema: NP…	Recommendation: For adult patients undergoing surgery with primarily closed incisions that are at high risk for surgical site infection (SSI), prophylactic negative pressure wound therapy (NPWT) is suggested as a preventive measure, especially when patient-specific risk factors are present. This recommendation is conditional and should be considered in the context of available resources. Ration: …	Recommendation: For adult patients undergoing surgery with primarily closed incisions that are classified as high-risk for surgical site infections (SSIs), the use of prophylactic negative pressure wound therapy (NPWT) is suggested as a preventive measure against SSIs, particularly when resource allocation allows for its implementation in these high-risk scenarios. Ration: 1. Efficacy in Reducing…	Based on current evidence and guidelines, the use of prophylactic negative pressure wound therapy (NPWT) in adult patients with primarily closed surgical incisions in high-risk wounds is generally suggested, but with some important considerations. Here's the recommendation and rationale: Recommendation: Prophylactic NPWT is suggested for use in adult patients with primarily closed surgical incisi…	Prophylactic NPWT is suggested for use in adult patients with primarily closed surgical incisions in high-risk wounds, taking into account available resources and individual patient factors.	1.Potential benefits: Reduced risk of surgical site infections (SSIs) Decreased wound dehiscence Improved wound healing Reduced hospital length of stay 2.Evidence support: Several studies and meta-analyses have shown that prophylactic NPWT can reduce SSI rates in high-risk wounds. The World Health Organization (WHO) conditionally recommends prophylactic NPWT for high-risk wounds in its 2016 guide…	Recommendation: The use of prophylactic NPWT is suggested for adult patients with primarily closed surgical incisions in high-risk wounds, taking into account available resources and individual patient factors. Ration: 1.Reduced infection rates: Several studies have shown that prophylactic NPWT can reduce the incidence of surgical site infections (SSIs) in high-risk wounds. This is particularly t…	Recommendation: The use of prophylactic NPWT is conditionally recommended for adult patients with primarily closed surgical incisions in high-risk wounds, taking into account resource availability and individual patient factors. Ration: 1.Efficacy: Several studies and meta-analyses have shown that prophylactic NPWT can reduce the risk of surgical site infections (SSIs) in high-risk wounds. It has…	Recommendation: The routine use of prophylactic negative pressure wound therapy (NPWT) on primarily closed surgical incisions in adult patients, even for high-risk wounds, is generally NOT recommended. Rationale: Limited Evidence of Benefit: While some studies suggest a potential benefit of prophylactic NPWT in reducing surgical site infections (SSIs) in high-risk patients, the evidence is not ro…	The routine use of prophylactic negative pressure wound therapy (NPWT) on primarily closed surgical incisions in adult patients, even for high-risk wounds, is generally NOT recommended.	Limited Evidence of Benefit: While some studies suggest a potential benefit of prophylactic NPWT in reducing surgical site infections (SSIs) in high-risk patients, the evidence is not robust enough to justify routine use. Many studies are small, single-center trials, and larger, high-quality randomized controlled trials are needed to confirm any potential benefit. Cost-Effectiveness Concerns: NPW…	Recommendation: The routine use of prophylactic negative pressure wound therapy (NPWT) on primarily closed surgical incisions in adult patients, even for high-risk wounds, is not routinely recommended. While routine prophylactic use isn't recommended, certain very high-risk situations (e.g., significantly contaminated surgery, severely immunocompromised patients, or extremely obese patients with …	Recommendation: The routine use of prophylactic negative pressure wound therapy (NPWT) for primarily closed surgical incisions in adult patients, even in high-risk wounds, is generally NOT recommended. Ration: While NPWT has shown benefits in treating existing surgical site infections (SSIs) and managing complex wounds, its prophylactic use for preventing SSIs in primarily closed incisions lacks …
22	For the prevention of surgical site infection, is the use of triclosan-coated sutures suggested, independent of the type of surgery? Provide the recommendation and the rationale for the recommendations.	Recommendation: The panel suggests the use of triclosan-coated sutures for the purpose of reducing the risk of SSI, independent of the type of surgery. Rationale: Overall low to moderate quality evidence shows that antimicrobial-coated sutures have significant benefits in reducing SSI rates in patients undergoing surgical procedures when compared to noncoated sutures. The effect seems to be indep…	The use of triclosan-coated sutures is generally recommended for the prevention of surgical site infections (SSIs) across various types of surgeries. This recommendation is based on evidence suggesting that triclosan, an antimicrobial agent, can reduce the microbial load at the suture site, thereby decreasing the risk of infection. Recommendation: Triclosan-coated sutures are suggested for use in…	Triclosan-coated sutures are suggested for use in a wide range of surgical procedures to help prevent SSIs. This is supported by multiple studies and meta-analyses that have demonstrated a reduction in the incidence of SSIs when triclosan-coated sutures are used compared to non-coated sutures.	1.Antimicrobial Properties: Triclosan is an antimicrobial agent that inhibits bacterial colonization and biofilm formation on suture material. This can be particularly beneficial in the immediate postoperative period when the wound is most vulnerable to infection. 2.Evidence from Studies: Clinical studies and systematic reviews have shown a statistically significant reduction in the risk of SSIs …	Recommendation: The World Health Organization (WHO) and other health organizations have recommended the use of triclosan-coated sutures as part of a bundle of strategies to prevent SSIs. These recommendations are often made irrespective of the type of surgery, as the potential benefits of reducing SSIs can be applicable across different surgical procedures. Ratinoal: 1.Antimicrobial Properties: T…	Recommendation: The use of triclosan-coated sutures is generally recommended for the prevention of surgical site infections (SSIs) across various types of surgeries. This recommendation is based on evidence suggesting that triclosan-coated sutures can reduce the risk of SSIs. Triclosan is an antimicrobial agent that inhibits bacterial colonization on the suture material, thereby reducing the like…	Recommendation: The use of triclosan-coated sutures is recommended for reducing the risk of surgical site infections (SSIs) in specific types of surgeries that are associated with a higher baseline risk of infection, such as clean-contaminated abdominal procedures. However, their routine use is not universally recommended across all surgical disciplines and types. Rationale: Triclosan-coated sutu…	The use of triclosan-coated sutures is recommended for reducing the risk of surgical site infections (SSIs) in specific types of surgeries that are associated with a higher baseline risk of infection, such as clean-contaminated abdominal procedures. However, their routine use is not universally recommended across all surgical disciplines and types.	Triclosan-coated sutures are designed to provide antimicrobial activity by releasing triclosan, which inhibits bacterial colonization on the suture material. Multiple studies and systematic reviews, including Cochrane analyses, have demonstrated that these sutures can significantly reduce the incidence of SSIs, particularly in surgeries where the risk of infection is elevated due to factors like …	Recommendation: The use of triclosan-coated sutures is recommended for the prevention of surgical site infections (SSIs), particularly in surgeries that are classified as clean-contaminated, contaminated, or involve high-risk procedures. While their use can be beneficial across various types of surgeries, the strongest recommendations are for procedures with a heightened risk of infection. Ration…	Recommendation: The use of triclosan-coated sutures is suggested as a measure to prevent surgical site infections (SSIs) across various types of surgeries, regardless of the specific surgical procedure being performed. Ration: Triclosan-coated sutures are impregnated with an antimicrobial agent, triclosan, which effectively inhibits bacterial colonization and biofilm formation on the suture mater…	The use of triclosan-coated sutures for the prevention of surgical site infections (SSIs) has been a topic of debate and research in recent years. Based on current evidence and guidelines, here's the recommendation and rationale: Recommendation: The World Health Organization (WHO) and the Centers for Disease Control and Prevention (CDC) suggest the use of triclosan-coated sutures for the preventi…	The World Health Organization (WHO) and the Centers for Disease Control and Prevention (CDC) suggest the use of triclosan-coated sutures for the prevention of surgical site infections, independent of the type of surgery.	1.Efficacy: Multiple studies and meta-analyses have shown that triclosan-coated sutures can reduce the risk of SSIs compared to non-coated sutures. A Cochrane review published in 2017 found moderate-quality evidence supporting the use of antimicrobial-coated sutures for preventing SSIs. 2.Broad applicability: The recommendation is made independent of the type of surgery because the benefits have …	Recommendation: The World Health Organization (WHO) and the Centers for Disease Control and Prevention (CDC) suggest the use of triclosan-coated sutures for the prevention of surgical site infections, independent of the type of surgery. Ration: 1. Antimicrobial efficacy: Triclosan is a broad-spectrum antimicrobial agent that has been shown to inhibit the growth of both gram-positive and gram-nega…	Recommendation: The World Health Organization (WHO) and the Centers for Disease Control and Prevention (CDC) suggest the use of triclosan-coated sutures for the prevention of surgical site infections, independent of the type of surgery. Ration: 1. Efficacy: Multiple studies and meta-analyses have shown that triclosan-coated sutures can reduce the risk of SSIs compared to non-coated sutures. A Coc…	The use of triclosan-coated sutures for the prevention of surgical site infection (SSI) is not routinely recommended, independent of the type of surgery. While some studies have shown a potential benefit, particularly in reducing superficial surgical site infections, the overall evidence is not strong enough to support widespread use, and there are potential drawbacks to consider. Recommendation:…	Triclosan-coated sutures are not routinely recommended for SSI prevention in clean, clean-contaminated, contaminated, or dirty/infected surgical wounds. Standard, non-coated sutures remain the preferred choice. The decision to use triclosan-coated sutures should be made on a case-by-case basis, considering patient-specific factors and the type of surgery, and only after discussion with the surgic…	Limited and conflicting evidence: While some studies have shown a modest reduction in superficial SSI rates with triclosan-coated sutures, other studies have found no significant benefit. Meta-analyses have shown mixed results, with some suggesting a small benefit, but others concluding that the evidence is insufficient to recommend routine use. Lack of impact on deep or organ/space SSIs: Most st…	Recommendation: Do not routinely use triclosan-coated sutures for the prevention of SSI. Standard sutures without triclosan coating are sufficient in most cases. Ration: Limited evidence of consistent benefit: While some studies have shown a modest reduction in SSI rates with triclosan-coated sutures, others have shown no significant difference compared to standard sutures. The overall effect, wh…	Recommendation: Triclosan-coated sutures are not recommended for routine use in surgical procedures for the prevention of SSI. Their use should be considered only in specific situations where the risk of SSI is exceptionally high and after careful evaluation of the potential benefits and risks. Ration: Lack of consistent evidence of benefit: While some studies have shown a modest reduction in SSI…
23	For the prevention of surgical site infection, should laminar airflow ventilation systems be used for patients undergoing total arthroplasty surgery? Provide the recommendation and the rationale for the recommendations.	Recommendation: The panel suggests that laminar airflow ventilation systems should not be used to reduce the risk of SSI for patients undergoing total arthroplasty surgery. Rationale: Very low quality evidence shows that in both total hip (THA) and knee (TKA) arthroplasty, laminar airflow ventilation has no benefit when compared to conventional ventilation in reducing the SSI rate. In THA, conven…	The use of laminar airflow ventilation systems in operating rooms for patients undergoing total arthroplasty surgery has been a topic of debate. Current guidelines and research provide a nuanced perspective on this issue. Recommendation: The use of laminar airflow systems for the prevention of surgical site infections (SSIs) in total arthroplasty surgeries is not universally recommended. Some gui…	The use of laminar airflow systems for the prevention of surgical site infections (SSIs) in total arthroplasty surgeries is not universally recommended. Some guidelines suggest that there is insufficient evidence to support the routine use of laminar airflow systems specifically for reducing SSIs in these procedures.	1.Evidence and Studies: Several studies and reviews have indicated that there is no significant difference in SSI rates between surgeries performed in operating rooms with laminar airflow versus conventional ventilation systems. Some studies have even suggested potential risks associated with laminar airflow, such as increased infection rates, although these findings are not universally accepted.…	Recommendation: Do not routinely use laminar airflow ventilation systems for the prevention of SSIs in total arthroplasty surgeries. Ratinoal: 1.Lack of Evidence for Efficacy: Several studies and systematic reviews have shown that there is no clear evidence that laminar airflow systems significantly reduce the incidence of SSIs in total joint arthroplasty compared to conventional ventilation syst…	Recommendation: Laminar Airflow Systems Not Recommended: Most recent guidelines, including those from organizations such as the World Health Organization (WHO) and the Centers for Disease Control and Prevention (CDC), do not recommend the routine use of laminar airflow systems specifically for the prevention of SSIs in total arthroplasty surgeries. Rational: 1.Lack of Strong Evidence: Studies hav…	Recommendation: Routine use of laminar airflow ventilation systems is not recommended for preventing surgical site infections (SSI) in patients undergoing total arthroplasty (joint replacement) surgery. Rationale: Current evidence does not consistently support the efficacy of laminar airflow (LAF) ventilation systems in reducing SSIs in total arthroplasty procedures beyond what is achieved with s…	Routine use of laminar airflow ventilation systems is not recommended for preventing surgical site infections (SSI) in patients undergoing total arthroplasty (joint replacement) surgery.	Current evidence does not consistently support the efficacy of laminar airflow (LAF) ventilation systems in reducing SSIs in total arthroplasty procedures beyond what is achieved with standard infection control practices. Key points supporting this recommendation include: 1.Mixed Clinical Evidence: Studies and Trials: Multiple studies, including large-scale randomized controlled trials, have not …	Recommendation: Routine use of laminar airflow (LAF) ventilation systems is not recommended for patients undergoing total arthroplasty (total hip or knee replacement) to prevent surgical site infections (SSIs). Ration: 1. Evidence from Studies: Mixed Outcomes: Multiple high-quality studies and systematic reviews have produced conflicting results regarding the effectiveness of LAF in reducing SSIs…	Recommendation: Laminar airflow (LAF) ventilation systems should not be routinely used solely for the prevention of surgical site infections (SSIs) in patients undergoing total arthroplasty (total joint replacement) surgery. Ration: 1.Lack of Consistent Evidence for Efficacy: Studies and Meta-Analyses: Recent research, including systematic reviews and meta-analyses, has not consistently demonstra…	Regarding the use of laminar airflow ventilation systems for patients undergoing total arthroplasty surgery to prevent surgical site infections (SSIs), current evidence and guidelines provide a mixed picture. Here's a summary of the recommendations and rationale: Recommendation: Most recent guidelines do not recommend the routine use of laminar airflow ventilation systems for patients undergoing …	Most recent guidelines do not recommend the routine use of laminar airflow ventilation systems for patients undergoing total arthroplasty surgery for the prevention of surgical site infections.	1.Lack of conclusive evidence: Despite theoretical benefits, studies have not consistently shown a significant reduction in SSI rates with the use of laminar airflow systems compared to conventional ventilation in orthopedic surgeries, including total arthroplasty. Some studies have even suggested a potentially increased risk of SSIs with laminar airflow, although these findings are debated. 2.Co…	Recommendation: The use of laminar airflow ventilation systems is not routinely recommended for patients undergoing total arthroplasty surgery for the prevention of surgical site infections. Ration: 1. Lack of clear evidence of benefit: Several studies and meta-analyses have failed to demonstrate a significant reduction in SSI rates with the use of laminar airflow systems compared to conventional…	Recommendation: The use of laminar airflow ventilation systems is not recommended as a necessary measure for preventing surgical site infections in patients undergoing total arthroplasty surgery. Ration: 1. Lack of conclusive evidence: Despite the theoretical benefits of laminar airflow systems in reducing airborne contamination, multiple large-scale studies and meta-analyses have failed to demon…	Recommendation: Laminar airflow (LAF) ventilation systems are NOT recommended for routine use in total arthroplasty (TJA) surgery for the prevention of surgical site infections (SSIs). Rationale: Lack of strong evidence: While LAF systems were initially theorized to reduce SSIs by minimizing airborne bacterial contamination in the operating room, multiple studies, including randomized controlled …	Laminar airflow (LAF) ventilation systems are NOT recommended for routine use in total arthroplasty (TJA) surgery for the prevention of surgical site infections (SSIs).	Lack of strong evidence: While LAF systems were initially theorized to reduce SSIs by minimizing airborne bacterial contamination in the operating room, multiple studies, including randomized controlled trials and meta-analyses, have failed to demonstrate a statistically significant reduction in SSI rates with LAF compared to conventional ultraclean ventilation systems for TJA. Cost-ineffective: …	Recommendation: Laminar airflow (LAF) ventilation systems are not specifically recommended for routine total arthroplasty (TJA) surgery for the prevention of surgical site infection (SSI). Ration: Lack of strong evidence: While LAF systems can reduce airborne bacterial contamination in the operating room (OR), studies have not consistently demonstrated a significant reduction in SSI rates after T…	Recommendation: Laminar airflow (LAF) ventilation systems are not recommended as the standard of care for preventing surgical site infections (SSIs) in patients undergoing total arthroplasty. Ration: While LAF systems were initially thought to significantly reduce SSIs by creating an ultraclean operating room environment, numerous studies have failed to demonstrate a consistent benefit, especiall…
24	For the prevention of surgical site infection, is the prolongation of surgical antibiotic prophylaxis administration recommended after completion of the operation? Provide the recommendation and the rationale for the recommendations.	Recommendation: The panel recommends against the prolongation of SAP administration after completion of the operation for the purpose of preventing SSI. Rationale: Moderate quality evidence from a high number of RCTs (44 studies included in the overall metaanalysis) shows that prolonged SAP postoperatively has no benefit in reducing SSI after surgery when compared to a single dose. However, there…	The prolongation of surgical antibiotic prophylaxis administration after the completion of an operation is generally not recommended. Current guidelines, such as those from the World Health Organization (WHO) and the Centers for Disease Control and Prevention (CDC), advise that antibiotic prophylaxis should be limited to the perioperative period and typically should not extend beyond 24 hours aft…	Administer the first dose of prophylactic antibiotics within 60 minutes before the surgical incision (or within 120 minutes for antibiotics requiring longer infusion times, like vancomycin). Discontinue prophylactic antibiotics within 24 hours after the end of surgery.	1.Effectiveness: Studies have shown that extending the duration of antibiotic prophylaxis beyond the perioperative period does not significantly reduce the risk of surgical site infections (SSIs). The critical period for preventing SSIs is during and immediately after surgery when the wound is exposed to potential contaminants. 2.Antibiotic Resistance: Prolonged use of antibiotics can contribute …	Recommendation: Single Dose or Short Duration: Antibiotic prophylaxis should typically be limited to a single preoperative dose or, at most, continued for up to 24 hours postoperatively, depending on the type of surgery and patient-specific factors. Ratinoal: 1.Effectiveness: The primary purpose of surgical antibiotic prophylaxis is to reduce the microbial load at the surgical site during the ope…	Recommendation: Antibiotic prophylaxis should typically be administered within one hour before the surgical incision (or within two hours for certain antibiotics, like vancomycin or fluoroquinolones), and it should be discontinued within 24 hours after the procedure for most surgeries. Rational: 1.Effectiveness: Studies have shown that extending antibiotic prophylaxis beyond the immediate periope…	Recommendation: Prolonging surgical antibiotic prophylaxis beyond the completion of the operation is not recommended for the prevention of surgical site infections (SSIs). Rationale: 1. Optimal Timing and Duration: Administration Timing: Antibiotic prophylaxis should be initiated within one hour before the surgical incision. For certain antibiotics with longer infusion times (e.g., vancomycin or …	Prolonging surgical antibiotic prophylaxis beyond the completion of the operation is not recommended for the prevention of surgical site infections (SSIs).	1. Optimal Timing and Duration: Administration Timing: Antibiotic prophylaxis should be initiated within one hour before the surgical incision. For certain antibiotics with longer infusion times (e.g., vancomycin or fluoroquinolones), administration should begin within two hours before incision. Duration: Prophylactic antibiotics should generally be discontinued within 24 hours after the surgical…	Recommendation: Prolonging surgical antibiotic prophylaxis (SAP) administration beyond the completion of the operative procedure is not recommended for the prevention of surgical site infections (SSIs). Ration: 1. Lack of Additional Benefit: Efficacy Studies: Multiple studies and systematic reviews have demonstrated that extending antibiotic prophylaxis after surgery does not significantly reduce…	Recommendation: Prolongation of surgical antibiotic prophylaxis beyond the completion of the operation is not recommended for the prevention of surgical site infections (SSIs). Antibiotic prophylaxis should generally be discontinued within 24 hours after surgery, and in many cases, a single preoperative dose administered within one hour before incision is sufficient. Ration: 1. Efficacy in Reduci…	The prolongation of surgical antibiotic prophylaxis administration after the completion of the operation is generally not recommended for the prevention of surgical site infections (SSIs). This recommendation is supported by various guidelines and studies, including those from the World Health Organization (WHO), Centers for Disease Control and Prevention (CDC), and other prominent medical organi…	The prolongation of surgical antibiotic prophylaxis administration after the completion of the operation is generally not recommended for the prevention of surgical site infections (SSIs). This recommendation is supported by various guidelines and studies, including those from the World Health Organization (WHO), Centers for Disease Control and Prevention (CDC), and other prominent medical organi…	1.Lack of proven benefit: Multiple studies have shown that prolonging antibiotic prophylaxis beyond the immediate post-operative period does not provide additional benefit in reducing SSIs. The most crucial period for antibiotic coverage is during the surgery itself and immediately after wound closure. 2.Increased risk of antibiotic resistance: Prolonged use of antibiotics can contribute to the d…	Recommendation: Most authoritative guidelines, including those from the World Health Organization (WHO), the Centers for Disease Control and Prevention (CDC), and other professional surgical societies, recommend against the prolongation of surgical antibiotic prophylaxis beyond the duration of the operation, with few exceptions. Ration: 1.Lack of additional benefit: Multiple studies have shown th…	Recommendation: Surgical antibiotic prophylaxis should be discontinued within 24 hours after the completion of surgery for most procedures. For cardiac surgery, the duration may be extended to 48 hours, but not beyond that. Exceptions: While the general recommendation is against prolonged SAP, there may be specific situations or types of surgeries where extended prophylaxis might be considered. H…	No, prolonged prophylactic antibiotic administration after surgical closure is generally not recommended for the prevention of surgical site infection (SSI). Recommendation: The optimal duration of surgical antibiotic prophylaxis (SAP) is the period of time encompassing the incision and closure of the surgical wound. Administration should ideally begin within 60 minutes before the incision (120 m…	Prolonged prophylactic antibiotic administration after surgical closure is generally not recommended for the prevention of surgical site infection (SSI). The optimal duration of surgical antibiotic prophylaxis (SAP) is the period of time encompassing the incision and closure of the surgical wound. Administration should ideally begin within 60 minutes before the incision (120 minutes for vancomyci…	Diminishing returns: The greatest risk of bacterial contamination occurs during the procedure itself. Once the wound is closed, the benefit of continued antibiotics diminishes rapidly, while the risks associated with prolonged antibiotic use increase. Increased risk of antibiotic resistance: Unnecessary antibiotic exposure is a major driver of antibiotic resistance. Prolonging SAP exposes patient…	Recommendation: Prolonged surgical antibiotic prophylaxis (SAP) administration after the completion of the operation is generally not recommended. Surgical antibiotic prophylaxis should be administered within the recommended time frame before incision and, for longer procedures, may require intraoperative redosing based on the antibiotic's half-life and the estimated blood loss. However, routine …	Recommendation: Prolonged prophylactic antibiotic administration after surgical closure is generally NOT recommended for the prevention of surgical site infection (SSI). The optimal duration of surgical antibiotic prophylaxis (SAP) is the time period encompassing the surgical incision and closure. Administration should typically be completed within 24 hours after surgery, and often much sooner (e…
25	For the prevention of surgical site infection, should perioperative antibiotic prophylaxis be continued to the presence of a wound drain? Provide the recommendation and the rationale for the recommendations.	Recommendation: The panel suggests that perioperative antibiotic prophylaxis should not be continued to the presence of a wound drain for the purpose of preventing SSI. Rationale: Overall low quality evidence (from 7 RCTs) indicates that prolonged antibiotic prophylaxis in the presence of a wound drain has neither benefit nor harm in reducing SSI when compared to perioperative prophylaxis alone (…	The general recommendation for perioperative antibiotic prophylaxis is that it should not be continued solely because of the presence of a wound drain. Antibiotic prophylaxis is typically administered as a single preoperative dose or, in some cases, continued for up to 24 hours postoperatively, depending on the type of surgery and the patient's risk factors. The rationale for this recommendation …	The general recommendation for perioperative antibiotic prophylaxis is that it should not be continued solely because of the presence of a wound drain. Antibiotic prophylaxis is typically administered as a single preoperative dose or, in some cases, continued for up to 24 hours postoperatively, depending on the type of surgery and the patient's risk factors.	The rationale for this recommendation is based on evidence suggesting that extending antibiotic prophylaxis beyond 24 hours does not significantly reduce the risk of surgical site infections (SSIs) and may contribute to the development of antibiotic resistance, increase the risk of adverse drug reactions, and raise healthcare costs. The presence of a wound drain itself is not an indication for pr…	Recommendation: The current recommendation for the prevention of surgical site infections (SSIs) is that perioperative antibiotic prophylaxis should not be continued solely because of the presence of a wound drain. Guidelines from organizations such as the Centers for Disease Control and Prevention (CDC) and the World Health Organization (WHO) suggest that antibiotic prophylaxis should be limited…	Recommendation: The recommendation for perioperative antibiotic prophylaxis in the context of surgical site infection (SSI) prevention is that it should not be continued solely due to the presence of a wound drain. Guidelines from organizations such as the World Health Organization (WHO) and the Centers for Disease Control and Prevention (CDC) suggest that antimicrobial prophylaxis should be limi…	Recommendation: Perioperative antibiotic prophylaxis should not be continued solely due to the presence of a wound drain. Antibiotic prophylaxis should generally be administered within one hour before the surgical incision and discontinued within 24 hours after surgery, regardless of drain placement, unless there is clinical evidence of an established infection that necessitates antibiotic therap…	Perioperative antibiotic prophylaxis should not be continued solely due to the presence of a wound drain. Antibiotic prophylaxis should generally be administered within one hour before the surgical incision and discontinued within 24 hours after surgery, regardless of drain placement, unless there is clinical evidence of an established infection that necessitates antibiotic therapy.	The primary goal of perioperative antibiotic prophylaxis is to reduce the risk of surgical site infections (SSIs) by targeting potential pathogens present at the time of surgery. Extending antibiotic prophylaxis beyond the recommended perioperative period, specifically because a drain is in place, has not been shown to further decrease the incidence of SSIs. Prolonged antibiotic use can lead to s…	Recommendation: Perioperative antibiotic prophylaxis should not be routinely continued solely because a wound drain is in place. Instead, antibiotics should be administered within one hour before the surgical incision and typically discontinued within 24 hours after the procedure, regardless of whether a wound drain remains postoperatively. Ration: 1. Effectiveness in Preventing Infection: Timing…	Recommendation: Perioperative antibiotic prophylaxis should not be continued solely due to the presence of a wound drain. Antibiotic prophylaxis should be discontinued within 24 hours after surgery, even if a surgical drain remains in place. Ration: 1.Efficacy: Clinical studies and guidelines have consistently shown that extending antibiotic prophylaxis beyond the recommended single preoperative …	Regarding the continuation of perioperative antibiotic prophylaxis in the presence of a wound drain for the prevention of surgical site infections (SSIs), current guidelines and evidence generally do not support this practice. Here's the recommendation and rationale: Recommendation: Perioperative antibiotic prophylaxis should not be continued solely due to the presence of a wound drain. The durat…	Perioperative antibiotic prophylaxis should not be continued solely due to the presence of a wound drain. The duration of antibiotic prophylaxis should not exceed 24 hours after the completion of surgery, regardless of the presence of drains.	1. Lack of evidence supporting extended use: Multiple studies and systematic reviews have failed to demonstrate a significant benefit in reducing SSIs by continuing antibiotics beyond 24 hours post-surgery, even with drains in place. Extended antibiotic use does not appear to provide additional protection against infection. 2. Risk of antimicrobial resistance: Prolonged use of antibiotics can con…	Recommendation: Prioperative antibiotic prophylaxis should not be continued solely due to the presence of a wound drain. This recommendation is supported by major health organizations and guidelines, including the World Health Organization (WHO), Centers for Disease Control and Prevention (CDC), and various surgical societies. Ration: 1.Lack of evidence for extended prophylaxis: Multiple studies …	Recommendation: Perioperative antibiotic prophylaxis should not be continued solely due to the presence of a wound drain. The duration of antibiotic prophylaxis should typically not exceed 24 hours after the completion of surgery, regardless of the presence of drains. Ration: 1.Lack of evidence for benefit: Multiple studies and meta-analyses have failed to demonstrate a significant benefit in red…	Perioperative antibiotic prophylaxis should not routinely be continued until the removal of a wound drain. Prolonged antibiotic use does not provide additional benefit in preventing surgical site infections (SSIs) and increases the risk of Clostridioides difficile infection and the development of antibiotic resistance. Recommendation: Discontinue prophylactic antibiotics within 24 hours of surger…	Discontinue prophylactic antibiotics within 24 hours of surgery end time (or within 48 hours for cardiac surgery), regardless of the presence of a drain. The presence of a drain is not an indication for continued antibiotic prophylaxis.	Mechanism of SSI: SSIs are primarily caused by bacterial contamination at the time of incision. Prophylactic antibiotics are designed to reach therapeutic tissue levels during the procedure to combat this initial contamination. Continuing antibiotics beyond this period does not address this primary source of infection. Lack of Evidence: Studies have not demonstrated any benefit to continuing anti…	Recommendation: The duration of prophylactic antibiotics should be based on the procedure-specific risk of infection and patient-specific factors, and generally limited to a single dose within 2 hours prior to surgical incision (or 60 minutes for vancomycin or fluoroquinolones). Continuing antibiotics beyond this period, simply due to the presence of a drain, is not recommended. Exceptions: While…	Recommendation: Perioperative antibiotic prophylaxis should not routinely be continued after wound closure, regardless of the presence of a wound drain. Exceptions: While the general rule is to stop prophylactic antibiotics after wound closure, there might be extremely rare case-specific exceptions where prolonged prophylaxis is considered. These decisions should be made in consultation with an i…
